# Supplementary material for: 2-{[2-(4-Chloro­phen­yl)hydrazinyl­idene]meth­yl}phenol
Source: Acta Crystallogr Sect E Struct Rep Online. 2011 May 20;67(Pt 6):o1452. doi: 10.1107/S1600536811017958 (PMC3120323; doi:10.1107/S1600536811017958)
Supplement: Supplementary file 2 [file e-67-o1452-Isup2.hkl]

# 
# h,k,l, Fc-squared, Fo-squared, sigma(Fo-squared) and status flag 
# 
data_I
_shelx_title '  Pbca' 
_shelx_refln_list_code          4 
_shelx_F_calc_maximum      302.45 
_exptl_crystal_F_000      1024.00 
_reflns_d_resolution_high  0.7696 
 
loop_ 
 _symmetry_equiv_pos_as_xyz 
 'x, y, z' 
 '-x+1/2, -y, z+1/2' 
 'x+1/2, -y+1/2, -z' 
 '-x, y+1/2, -z+1/2' 
 '-x, -y, -z' 
 'x-1/2, y, -z-1/2' 
 '-x-1/2, y-1/2, z' 
 'x, -y-1/2, z-1/2' 
 
_cell_length_a    10.7590 
_cell_length_b     7.3189 
_cell_length_c    28.9222 
_cell_angle_alpha  90.000 
_cell_angle_beta   90.000 
_cell_angle_gamma  90.000 
 
_shelx_F_squared_multiplier     1.000 
 
loop_ 
 _refln_index_h 
 _refln_index_k 
 _refln_index_l 
 _refln_F_squared_calc 
 _refln_F_squared_meas 
 _refln_F_squared_sigma 
 _refln_observed_status 
   2   0   0      400.34      369.07      9.97 o 
   4   0   0    64194.57    63439.40   1798.18 o 
   6   0   0      362.73      262.52      8.07 o 
   8   0   0      101.51      181.59      8.03 o 
  10   0   0       46.33       37.47      7.52 o 
  12   0   0      959.21      841.73     45.05 o 
   2   1   0    81927.16    86275.92    965.80 o 
   4   1   0      585.53      706.13     12.19 o 
   6   1   0    19562.70    22495.52    281.38 o 
   8   1   0      135.02      179.94      9.46 o 
  10   1   0        1.28        2.10      3.59 o 
  12   1   0      152.38      154.01     11.72 o 
   0   2   0    91473.66    91934.46   4131.18 o 
   2   2   0    60062.04    62362.80    706.62 o 
   4   2   0      404.47      560.32      9.94 o 
   6   2   0     1518.00     1564.27     30.26 o 
   8   2   0     1206.75     1147.29     40.01 o 
  10   2   0       25.76       27.17      5.43 o 
  12   2   0     1087.63      953.12     29.32 o 
   2   3   0     4297.32     4833.20     57.73 o 
   4   3   0    23066.64    25103.76    283.39 o 
   6   3   0       13.00        3.81      2.36 o 
   8   3   0     3246.41     3497.84     51.97 o 
  10   3   0     3172.14     2932.10     47.18 o 
  12   3   0      204.42      182.45     15.88 o 
   0   4   0      408.61      380.82     10.76 o 
   2   4   0    25508.96    27993.56    316.85 o 
   4   4   0     1928.45     1860.98     22.85 o 
   6   4   0        7.66        6.54      3.09 o 
   8   4   0     1721.26     1538.76     36.75 o 
  10   4   0       71.94       53.47      6.54 o 
  12   4   0        2.61        1.91      5.94 o 
   2   5   0      452.92      437.23      9.66 o 
   4   5   0     4060.84     4509.53     51.74 o 
   6   5   0      919.99      851.76     18.16 o 
   8   5   0     1847.27     1645.24     34.88 o 
  10   5   0        1.62        6.06      5.73 o 
   0   6   0      569.59      511.72     28.37 o 
   2   6   0       68.47       44.17      4.92 o 
   4   6   0      197.12      202.54      9.33 o 
   6   6   0     6241.47     6013.74     84.62 o 
   8   6   0       95.41       89.99      7.78 o 
  10   6   0      151.85      154.25     10.51 o 
   2   7   0        7.91        8.69      4.38 o 
   4   7   0     1740.78     1675.38     31.79 o 
   6   7   0       46.62       61.57      7.12 o 
   8   7   0      880.88      764.67     21.07 o 
   0   8   0      638.76      613.32     26.89 o 
   2   8   0       42.01       32.41      5.55 o 
   4   8   0      524.90      549.50     14.88 o 
   6   8   0     2648.18     2318.46     50.76 o 
   2   9   0        0.95        0.97      4.70 o 
   4   9   0      353.16      375.41     16.36 o 
   1   1   1     1083.87     1111.54      9.13 o 
   2   1   1      854.41      925.39      8.58 o 
   3   1   1     4127.50     4174.08     36.21 o 
   4   1   1     1954.90     2282.98     21.12 o 
   5   1   1     4085.99     4090.70     33.43 o 
   6   1   1        0.04        6.25      1.45 o 
   7   1   1     2659.89     2613.88     21.90 o 
   8   1   1       71.86       95.36      3.53 o 
   9   1   1     1115.76     1127.52     15.33 o 
  10   1   1      106.41      107.81      7.89 o 
  11   1   1      624.81      631.40     12.02 o 
  12   1   1       25.20       22.54      3.79 o 
  13   1   1      187.68      198.63      8.47 o 
   0   2   1     2924.30     3296.97     49.26 o 
   1   2   1    14217.54    14675.86    117.69 o 
   2   2   1    53061.28    55509.84    467.99 o 
   3   2   1     4205.07     4225.50     41.93 o 
   4   2   1        7.22       11.22      1.47 o 
   5   2   1     1226.13     1220.07     12.73 o 
   6   2   1     1079.28      970.31     11.07 o 
   7   2   1       19.35       24.08      2.14 o 
   8   2   1        5.60        5.80      1.90 o 
   9   2   1       21.15       17.78      2.55 o 
  10   2   1      482.12      403.21      9.10 o 
  11   2   1        1.15        0.91      2.80 o 
  12   2   1       84.37       98.94      6.74 o 
  13   2   1      113.33      102.50      5.82 o 
   1   3   1       27.97       40.03      1.84 o 
   2   3   1     1093.72     1175.42     11.97 o 
   3   3   1       10.45       14.91      1.82 o 
   4   3   1     8087.49     9182.42     75.31 o 
   5   3   1       46.29       41.20      2.38 o 
   6   3   1        5.82       12.43      2.09 o 
   7   3   1       35.90       36.07      3.54 o 
   8   3   1      323.21      425.53     10.00 o 
   9   3   1      403.37      358.12      9.89 o 
  10   3   1      451.06      421.26     10.02 o 
  11   3   1       28.97       23.90      5.20 o 
  12   3   1       44.65       33.05      5.11 o 
  13   3   1       74.35       99.26      7.05 o 
   0   4   1     1580.03     1646.07     37.54 o 
   1   4   1     5282.95     5243.51     42.19 o 
   2   4   1    12469.87    13511.77    116.44 o 
   3   4   1     4077.90     4019.98     33.64 o 
   4   4   1     2663.06     2776.46     24.30 o 
   5   4   1      489.64      466.92      7.03 o 
   6   4   1        0.08       -2.07      1.99 o 
   7   4   1      355.95      314.53      8.44 o 
   8   4   1      908.37      835.55     13.20 o 
   9   4   1       14.72        7.00      2.94 o 
  10   4   1       35.70       22.66      3.51 o 
  11   4   1      115.48      102.05      7.38 o 
  12   4   1       60.59       72.47      6.15 o 
   1   5   1       58.03       62.97      2.82 o 
   2   5   1       36.12       43.50      2.64 o 
   3   5   1      999.33     1029.36     11.94 o 
   4   5   1     2815.81     2971.70     26.79 o 
   5   5   1      726.20      736.40      9.56 o 
   6   5   1      514.95      581.69      8.92 o 
   7   5   1       35.24       45.61      4.16 o 
   8   5   1       11.91       25.16      4.54 o 
   9   5   1      566.26      534.67     11.61 o 
  10   5   1      387.90      354.11      9.84 o 
  11   5   1       19.78       16.79      5.09 o 
   0   6   1     5431.98     4703.35    626.69 o 
   1   6   1      139.94      114.13      5.18 o 
   2   6   1      176.14      202.04      5.35 o 
   3   6   1      104.28      108.86      3.97 o 
   4   6   1     2927.19     2953.22     26.17 o 
   5   6   1     1109.61     1094.87     12.58 o 
   6   6   1      411.11      408.51      8.59 o 
   7   6   1        1.05        1.87      2.93 o 
   8   6   1      465.87      419.99     10.48 o 
   9   6   1       27.72       22.89      4.03 o 
  10   6   1        9.45       17.52      4.14 o 
   1   7   1       31.05       31.34      3.64 o 
   2   7   1      538.44      556.56     10.84 o 
   3   7   1       22.84       24.80      3.21 o 
   4   7   1      149.96      147.78      5.80 o 
   5   7   1      347.10      362.53      7.94 o 
   6   7   1      671.65      660.94     12.40 o 
   7   7   1     2107.33     2030.41     26.06 o 
   8   7   1       44.15       59.33      6.21 o 
   9   7   1      331.95      391.15     10.87 o 
   0   8   1     1152.33     1162.54     25.63 o 
   1   8   1      105.05      100.19      7.30 o 
   2   8   1       33.38       35.45      3.97 o 
   3   8   1       20.11       22.55      3.67 o 
   4   8   1        3.20        2.32      3.13 o 
   5   8   1      744.78      748.67     16.93 o 
   6   8   1        9.35       31.43      5.69 o 
   7   8   1        1.24        3.50      4.54 o 
   1   9   1        0.07        0.12      3.09 o 
   2   9   1      368.86      374.05     10.05 o 
   3   9   1      113.82      122.87      6.38 o 
   4   9   1       13.12       14.05      4.45 o 
   1   0   2       64.89       46.24      1.87 o 
   2   0   2    17253.41    17883.19    173.22 o 
   3   0   2     2291.23     2369.38     25.98 o 
   4   0   2       14.32       15.93      1.83 o 
   5   0   2      846.13     1007.31     14.47 o 
   6   0   2      359.33      437.21      7.64 o 
   7   0   2       24.49       26.57      2.55 o 
   8   0   2        6.04        4.36      1.94 o 
   9   0   2       74.98       61.16      6.32 o 
  10   0   2       12.83       17.38      4.10 o 
  11   0   2        6.45        3.95      3.91 o 
  12   0   2     1296.65     1261.15     26.97 o 
  13   0   2      210.66      206.69     10.71 o 
   1   1   2     3291.86     3318.57     22.01 o 
   2   1   2      847.22      906.41      7.65 o 
   3   1   2     1958.52     2030.14     17.57 o 
   4   1   2     4220.65     4543.97     42.33 o 
   5   1   2       58.24       73.02      2.29 o 
   6   1   2        1.81        8.79      1.25 o 
   7   1   2      192.96      215.54      4.23 o 
   8   1   2      106.95      122.34      3.82 o 
   9   1   2        4.78        6.88      2.31 o 
  10   1   2      514.15      472.97      9.67 o 
  11   1   2      279.31      277.58      9.20 o 
  12   1   2      425.11      370.20     12.68 o 
  13   1   2        1.11        1.42      2.98 o 
   0   2   2    23368.13    23124.06    654.16 o 
   1   2   2      103.11       86.33      2.03 o 
   2   2   2     1022.06      894.02      8.75 o 
   3   2   2      411.37      470.61      6.03 o 
   4   2   2     1587.53     1553.28     15.61 o 
   5   2   2     1076.93     1124.81     12.28 o 
   6   2   2      917.58      886.38      9.65 o 
   7   2   2        7.76        8.42      1.86 o 
   8   2   2      132.20      139.22      4.43 o 
   9   2   2      190.65      166.53      5.41 o 
  10   2   2      266.50      258.27      8.12 o 
  11   2   2       51.84       51.76      4.52 o 
  12   2   2       21.97       24.61      3.68 o 
  13   2   2        8.63        6.39      3.27 o 
   1   3   2     1071.28     1132.38     10.59 o 
   2   3   2     5420.65     5657.46     47.26 o 
   3   3   2      499.64      559.04      6.38 o 
   4   3   2      576.41      540.60      7.17 o 
   5   3   2        1.14       -0.08      1.56 o 
   6   3   2     3150.10     3118.76     30.35 o 
   7   3   2      311.77      303.84      6.79 o 
   8   3   2     2247.55     2092.35     21.76 o 
   9   3   2      278.32      250.20      6.96 o 
  10   3   2      191.71      204.76      7.52 o 
  11   3   2      114.74       81.53      5.89 o 
  12   3   2      472.49      486.52     11.43 o 
  13   3   2      112.68      131.01      7.93 o 
   0   4   2        1.68        2.85      2.31 o 
   1   4   2        3.45        1.45      1.33 o 
   2   4   2      130.89      136.72      4.23 o 
   3   4   2      180.04      206.97      4.53 o 
   4   4   2     1917.89     1896.43     16.85 o 
   5   4   2      211.54      223.85      5.25 o 
   6   4   2        8.00        2.44      2.09 o 
   7   4   2      127.81      104.62      5.28 o 
   8   4   2      720.04      702.12     11.83 o 
   9   4   2      173.80      163.71      6.56 o 
  10   4   2       14.43       16.85      3.12 o 
  11   4   2        5.08        7.21      3.98 o 
  12   4   2       32.18       30.53      6.09 o 
   1   5   2      236.56      267.08      4.52 o 
   2   5   2        3.84        4.06      1.91 o 
   3   5   2      235.79      239.98      6.22 o 
   4   5   2     1473.89     1437.29     15.04 o 
   5   5   2       68.00       63.08      3.31 o 
   6   5   2     1622.11     1619.83     18.81 o 
   7   5   2        5.88        7.54      2.95 o 
   8   5   2      330.81      337.70      8.91 o 
   9   5   2       72.54       59.06      7.41 o 
  10   5   2     1527.10     1511.02     38.75 o 
  11   5   2      142.80      113.83      8.59 o 
   0   6   2     3194.05     3212.93     56.64 o 
   1   6   2       17.51       30.86      3.30 o 
   2   6   2      845.93      851.97     12.33 o 
   3   6   2      112.52      116.27      5.28 o 
   4   6   2     3212.70     3167.90     27.73 o 
   5   6   2        0.96        0.27      2.24 o 
   6   6   2      214.95      179.01      6.88 o 
   7   6   2      156.42      138.66      6.81 o 
   8   6   2      301.01      293.28      9.56 o 
   9   6   2       38.40       32.64      4.63 o 
  10   6   2      263.47      246.93      9.84 o 
   1   7   2      281.97      281.09      8.42 o 
   2   7   2        0.52       -3.53      2.57 o 
   3   7   2       13.93       15.72      2.99 o 
   4   7   2       92.56       92.00      4.75 o 
   5   7   2        0.96        0.24      2.85 o 
   6   7   2       83.54       84.43      6.12 o 
   7   7   2       12.75       14.70      4.14 o 
   8   7   2      378.47      369.23     10.35 o 
   9   7   2        4.57        4.29      3.75 o 
   0   8   2      376.36      388.93     15.12 o 
   1   8   2      276.52      259.35      9.59 o 
   2   8   2     1822.49     1782.49     22.69 o 
   3   8   2       20.12       15.00      3.40 o 
   4   8   2      146.69      180.23      7.32 o 
   5   8   2       40.95       49.01      5.48 o 
   6   8   2     2351.14     2172.39     38.53 o 
   7   8   2        5.23        4.13      4.59 o 
   1   9   2      195.14      163.63      8.36 o 
   2   9   2        2.88        5.62      3.40 o 
   3   9   2       57.65       63.72      5.31 o 
   4   9   2        0.27        0.68      3.87 o 
   1   1   3     1921.70     1914.89     13.10 o 
   2   1   3      575.93      636.57      5.70 o 
   3   1   3     5047.54     5281.44     42.94 o 
   4   1   3        0.22        5.59      1.17 o 
   5   1   3     4049.69     4132.47     35.26 o 
   6   1   3        5.97        2.96      1.35 o 
   7   1   3     2314.92     2368.92     23.65 o 
   8   1   3      132.04      136.49      4.16 o 
   9   1   3      865.55      828.84     12.50 o 
  10   1   3        3.03        9.09      2.56 o 
  11   1   3      992.62      931.57     15.10 o 
  12   1   3        4.66       -0.57      2.64 o 
  13   1   3      257.44      275.27      9.12 o 
   0   2   3     1431.00     1729.94     19.77 o 
   1   2   3    25266.24    26257.45    191.13 o 
   2   2   3      703.57      589.75      6.05 o 
   3   2   3     4312.90     4325.38     33.01 o 
   4   2   3     1249.96     1237.27     11.02 o 
   5   2   3     1326.80     1223.50     13.09 o 
   6   2   3     1184.71     1196.86     14.28 o 
   7   2   3       11.17       22.14      2.33 o 
   8   2   3      382.39      394.47      9.49 o 
   9   2   3      147.41      122.12      4.70 o 
  10   2   3        0.10        0.84      2.29 o 
  11   2   3       13.73        5.89      2.84 o 
  12   2   3        0.88        0.31      2.82 o 
  13   2   3        0.18       -0.84      3.23 o 
   1   3   3      831.82      855.47      8.55 o 
   2   3   3     2690.54     2961.71     23.54 o 
   3   3   3      486.67      632.89      6.97 o 
   4   3   3      255.58      305.66      4.78 o 
   5   3   3        0.12        1.98      1.64 o 
   6   3   3      453.56      505.13      7.52 o 
   7   3   3       93.65       64.07      3.56 o 
   8   3   3       15.77       20.50      2.62 o 
   9   3   3      565.70      555.20      8.64 o 
  10   3   3       35.94       34.76      3.63 o 
  11   3   3       30.93       24.42      3.99 o 
  12   3   3       38.35       41.98      4.81 o 
  13   3   3        0.01        0.75      3.70 o 
   0   4   3     2643.28     2773.94     89.63 o 
   1   4   3     1763.88     1606.07     15.76 o 
   2   4   3       96.30       76.40      2.34 o 
   3   4   3     4276.70     4093.64     32.66 o 
   4   4   3        5.99        4.82      1.50 o 
   5   4   3      969.51      943.67     11.17 o 
   6   4   3        0.37        2.20      1.95 o 
   7   4   3      827.27      801.26     11.52 o 
   8   4   3       55.71       64.18      4.10 o 
   9   4   3      222.18      200.60      7.14 o 
  10   4   3       14.82        7.52      3.02 o 
  11   4   3      128.43      119.30      7.11 o 
  12   4   3        2.83        1.54      3.72 o 
   1   5   3       32.14       28.81      2.09 o 
   2   5   3      412.90      423.80      7.32 o 
   3   5   3       87.18       79.05      3.85 o 
   4   5   3      161.51      169.90      4.87 o 
   5   5   3      581.61      587.12      8.36 o 
   6   5   3       60.24       61.67      4.15 o 
   7   5   3      458.36      449.54      9.95 o 
   8   5   3       47.04       54.57      4.73 o 
   9   5   3      808.56      802.10     14.62 o 
  10   5   3        7.86        8.25      4.15 o 
  11   5   3      108.64      122.81      7.86 o 
   0   6   3       24.60       19.93      4.32 o 
   1   6   3      206.26      180.45      6.78 o 
   2   6   3       66.48       74.88      4.05 o 
   3   6   3        2.78        4.37      2.04 o 
   4   6   3       30.49       25.21      2.89 o 
   5   6   3       53.68       64.44      3.64 o 
   6   6   3      207.27      199.17      7.18 o 
   7   6   3       30.94       27.21      4.07 o 
   8   6   3        7.15        2.71      3.53 o 
   9   6   3        6.38        4.61      3.77 o 
  10   6   3      131.38      142.03      7.62 o 
   1   7   3       47.80       43.92      4.35 o 
   2   7   3        0.69       -0.91      2.44 o 
   3   7   3      122.12      114.53      5.13 o 
   4   7   3      692.29      663.96     10.89 o 
   5   7   3      268.22      264.98      9.03 o 
   6   7   3       67.72       62.80      5.30 o 
   7   7   3      475.02      476.93     12.99 o 
   8   7   3       47.74       46.26      4.86 o 
   9   7   3      329.47      376.24     10.78 o 
   0   8   3        7.54       11.69      4.77 o 
   1   8   3        8.40       10.15      3.37 o 
   2   8   3        1.54        1.34      3.18 o 
   3   8   3       12.30        8.40      3.26 o 
   4   8   3       73.49       72.70      4.94 o 
   5   8   3       22.91       20.48      4.24 o 
   6   8   3      384.45      365.23     12.64 o 
   7   8   3       44.62       42.14      5.89 o 
   1   9   3        5.87        6.75      4.03 o 
   2   9   3       65.35       64.03      5.07 o 
   3   9   3      163.92      147.11      6.90 o 
   4   9   3        5.47       10.54      4.24 o 
   0   0   4     1447.56     1361.91     18.61 o 
   1   0   4    10054.36    10638.53    133.10 o 
   2   0   4    14985.78    14736.23    165.14 o 
   3   0   4     1980.07     2061.90     22.78 o 
   4   0   4     3952.10     3725.92     39.79 o 
   5   0   4       22.73        8.78      1.64 o 
   6   0   4     4626.12     4658.77     56.04 o 
   7   0   4      243.06      297.62      7.33 o 
   8   0   4      384.89      389.21      9.41 o 
   9   0   4       28.92       27.95      3.80 o 
  10   0   4       56.65       62.59      8.77 o 
  11   0   4      636.83      594.35     14.51 o 
  12   0   4       17.84       19.93      4.72 o 
  13   0   4        3.09        5.26      4.05 o 
   1   1   4     6002.02     6519.32     45.83 o 
   2   1   4      495.36      568.44      5.12 o 
   3   1   4        4.79        2.96      0.98 o 
   4   1   4       17.76       36.40      1.65 o 
   5   1   4     2219.64     2573.20     24.09 o 
   6   1   4        1.99        1.01      1.27 o 
   7   1   4      129.32      113.32      3.52 o 
   8   1   4      251.44      254.29      5.34 o 
   9   1   4        8.60        3.22      2.26 o 
  10   1   4       42.39       40.79      3.58 o 
  11   1   4       51.23       51.81      4.14 o 
  12   1   4        0.72        0.47      2.49 o 
  13   1   4      128.47      112.45      5.90 o 
   0   2   4    14636.14    15245.30    172.74 o 
   1   2   4     1104.76     1131.69      9.56 o 
   2   2   4     2131.95     2185.28     16.53 o 
   3   2   4      315.96      255.63      3.56 o 
   4   2   4     1849.38     1906.65     15.80 o 
   5   2   4       47.25       81.82      2.46 o 
   6   2   4        4.05        9.46      1.64 o 
   7   2   4      204.11      227.47      5.78 o 
   8   2   4       13.61       11.45      1.97 o 
   9   2   4       19.58       10.54      2.14 o 
  10   2   4       26.83       28.80      3.11 o 
  11   2   4        7.52        6.80      2.73 o 
  12   2   4       32.78       37.70      3.81 o 
  13   2   4      156.35      163.49      7.38 o 
   1   3   4      861.57      937.76      8.89 o 
   2   3   4     1636.57     1636.91     14.64 o 
   3   3   4      503.34      622.37      6.93 o 
   4   3   4     1762.46     1743.47     16.50 o 
   5   3   4      898.07      897.16      9.22 o 
   6   3   4     1427.53     1385.46     13.92 o 
   7   3   4        3.03        2.15      1.60 o 
   8   3   4      429.98      440.35      8.37 o 
   9   3   4       16.18       28.77      2.71 o 
  10   3   4      324.34      321.43      8.05 o 
  11   3   4        1.29       -1.66      3.01 o 
  12   3   4      186.71      196.22      8.46 o 
  13   3   4       21.35       24.50      4.59 o 
   0   4   4     1069.38     1110.75     16.77 o 
   1   4   4     2148.12     2252.90     21.84 o 
   2   4   4       99.36       79.94      3.10 o 
   3   4   4     1181.01     1293.50     12.36 o 
   4   4   4      236.15      229.58      4.23 o 
   5   4   4        3.49        9.10      1.95 o 
   6   4   4       25.80       29.31      3.36 o 
   7   4   4      269.67      258.51      7.33 o 
   8   4   4      174.34      188.09      6.64 o 
   9   4   4        1.38        1.32      2.61 o 
  10   4   4      171.46      175.64      7.86 o 
  11   4   4       88.40      101.61      6.70 o 
  12   4   4      147.28      161.83     10.51 o 
   1   5   4        2.87        0.99      1.41 o 
   2   5   4      389.72      365.98      8.52 o 
   3   5   4     2439.81     2505.01     23.13 o 
   4   5   4     1801.28     1800.70     17.89 o 
   5   5   4      416.46      436.16      7.43 o 
   6   5   4     1606.56     1571.51     19.94 o 
   7   5   4      359.63      371.34      9.08 o 
   8   5   4     1541.67     1404.81     21.08 o 
   9   5   4      168.52      160.22      7.34 o 
  10   5   4      631.81      633.96     13.31 o 
  11   5   4        3.83        5.43      4.02 o 
   0   6   4     2245.84     1983.94    143.72 o 
   1   6   4      592.66      584.60     11.14 o 
   2   6   4     2209.13     2239.01     24.25 o 
   3   6   4      376.62      388.99      7.01 o 
   4   6   4      571.27      561.35      9.50 o 
   5   6   4      198.95      192.41      5.63 o 
   6   6   4       73.86       78.73      4.94 o 
   7   6   4        5.47        6.18      3.31 o 
   8   6   4        1.32        6.56      3.54 o 
   9   6   4      315.56      327.09     10.21 o 
  10   6   4       37.32       31.04      5.08 o 
   1   7   4       16.83       13.77      2.83 o 
   2   7   4       22.01       24.98      3.36 o 
   3   7   4       73.34       71.87      4.34 o 
   4   7   4      104.22      114.14      5.27 o 
   5   7   4        5.08       12.88      3.62 o 
   6   7   4       74.23       62.54      4.98 o 
   7   7   4       42.89       45.29      4.86 o 
   8   7   4      100.44      107.70      7.93 o 
   9   7   4       18.85       20.69      4.29 o 
   0   8   4      316.51      310.39     16.20 o 
   1   8   4      600.39      568.18     12.48 o 
   2   8   4      216.98      209.66      7.72 o 
   3   8   4      253.73      250.48      7.99 o 
   4   8   4      572.89      564.90     10.72 o 
   5   8   4      479.92      438.53     10.82 o 
   6   8   4      360.35      328.47     12.64 o 
   7   8   4       21.63       22.18      5.27 o 
   1   9   4       20.93       20.96      4.38 o 
   2   9   4        1.61        2.00      3.44 o 
   3   9   4       65.10       76.69      5.43 o 
   4   9   4        1.32        1.84      3.96 o 
   1   1   5      283.10      314.30      3.48 o 
   2   1   5       64.23       52.36      1.47 o 
   3   1   5     1012.78      974.48     10.11 o 
   4   1   5     1119.47     1144.56     10.29 o 
   5   1   5     1004.01      901.36      9.22 o 
   6   1   5      569.11      501.39      5.99 o 
   7   1   5      564.36      524.14      6.49 o 
   8   1   5     1029.39      986.61     10.85 o 
   9   1   5      779.54      706.25      9.76 o 
  10   1   5      277.44      263.93      6.74 o 
  11   1   5      310.55      318.74     11.68 o 
  12   1   5       52.86       55.26      4.38 o 
  13   1   5      299.24      319.02      9.80 o 
   0   2   5     1465.16     1483.86     19.22 o 
   1   2   5        7.68       21.56      1.11 o 
   2   2   5      727.13      721.39      6.52 o 
   3   2   5      110.85       80.06      2.33 o 
   4   2   5      425.37      436.28      4.88 o 
   5   2   5      112.60      132.30      3.50 o 
   6   2   5       17.47       18.50      2.22 o 
   7   2   5       91.68       89.20      3.22 o 
   8   2   5      374.43      354.36      5.72 o 
   9   2   5        0.92        0.56      2.05 o 
  10   2   5      813.69      806.62     15.02 o 
  11   2   5        0.12       -0.46      2.39 o 
  12   2   5      370.21      382.04      9.19 o 
  13   2   5      398.83      388.94     13.26 o 
   1   3   5       55.02       43.26      1.85 o 
   2   3   5       77.82       86.51      2.18 o 
   3   3   5      859.75      911.74      8.81 o 
   4   3   5      400.53      427.41      5.86 o 
   5   3   5     1053.82     1131.75     11.44 o 
   6   3   5       73.45       78.42      2.89 o 
   7   3   5     1605.82     1649.13     17.35 o 
   8   3   5      249.50      244.18      5.63 o 
   9   3   5       44.63       59.18      3.65 o 
  10   3   5        0.09        5.11      2.29 o 
  11   3   5       18.88       21.24      5.50 o 
  12   3   5        1.14        2.83      3.36 o 
  13   3   5      282.68      298.07     11.09 o 
   0   4   5     1327.20     1249.80     16.61 o 
   1   4   5     5198.53     5111.31     45.71 o 
   2   4   5      174.55      211.63      4.57 o 
   3   4   5     1915.14     1953.07     17.27 o 
   4   4   5      861.72      842.35     10.04 o 
   5   4   5     1371.38     1336.83     15.22 o 
   6   4   5       11.91       11.51      2.74 o 
   7   4   5       79.93       68.61      4.24 o 
   8   4   5        6.73        2.44      2.28 o 
   9   4   5      241.24      222.01      7.50 o 
  10   4   5        1.73       -3.76      3.12 o 
  11   4   5      651.61      661.77     13.17 o 
  12   4   5      200.57      223.47     12.36 o 
   1   5   5       13.61       12.35      1.60 o 
   2   5   5        0.06        0.27      1.48 o 
   3   5   5      504.70      519.20      7.62 o 
   4   5   5      287.45      303.09      5.89 o 
   5   5   5      227.83      229.65      5.71 o 
   6   5   5      521.04      504.51      9.54 o 
   7   5   5      801.40      805.96     12.90 o 
   8   5   5       27.64       24.75      3.99 o 
   9   5   5        0.19       -1.39      3.68 o 
  10   5   5      184.49      205.21     10.21 o 
  11   5   5        1.71        5.55      4.63 o 
   0   6   5      658.09      642.42     22.93 o 
   1   6   5     1119.69     1075.28     16.29 o 
   2   6   5     1657.96     1667.83     18.40 o 
   3   6   5     1233.93     1207.70     13.94 o 
   4   6   5       11.57       13.83      2.56 o 
   5   6   5      352.26      345.85      7.17 o 
   6   6   5        6.92        8.55      3.03 o 
   7   6   5      385.11      369.86      9.99 o 
   8   6   5      200.11      201.11      8.43 o 
   9   6   5       48.47       44.84      5.04 o 
  10   6   5       14.63       19.17      4.75 o 
   1   7   5      141.03      140.05      8.40 o 
   2   7   5       63.25       59.55      4.29 o 
   3   7   5      279.54      280.97      7.23 o 
   4   7   5      471.97      470.08      9.01 o 
   5   7   5     1274.34     1204.06     16.75 o 
   6   7   5       68.09       54.20      4.72 o 
   7   7   5      445.46      430.04     12.13 o 
   8   7   5       11.62       14.18      4.22 o 
   9   7   5      658.41      685.27     15.01 o 
   0   8   5       35.58       32.39      5.67 o 
   1   8   5      156.27      151.78      7.19 o 
   2   8   5        0.79        0.82      3.47 o 
   3   8   5       82.37       89.20      5.55 o 
   4   8   5       80.50       76.79      5.37 o 
   5   8   5        0.04       -1.43      3.40 o 
   6   8   5      127.46      111.34      7.94 o 
   7   8   5       57.78       42.62      6.05 o 
   1   9   5        9.27        9.45      4.02 o 
   2   9   5      106.92      115.09      6.14 o 
   3   9   5       32.99       42.83      4.62 o 
   4   9   5       24.44       23.34      4.73 o 
   0   0   6     2707.01     2577.60    102.54 o 
   1   0   6     2594.26     2563.99     38.78 o 
   2   0   6      394.63      370.67      7.39 o 
   3   0   6    10028.46    10472.33    108.63 o 
   4   0   6      372.15      343.31      7.58 o 
   5   0   6      491.30      499.61      7.92 o 
   6   0   6       46.19       54.65      2.77 o 
   7   0   6      619.08      621.62      9.34 o 
   8   0   6      369.95      362.15      8.42 o 
   9   0   6     1825.68     1782.52     24.54 o 
  10   0   6      437.11      412.19     14.12 o 
  11   0   6      165.46      160.17      9.29 o 
  12   0   6      938.01      928.01     19.76 o 
  13   0   6       54.54       71.98      6.99 o 
   1   1   6     2771.31     2803.90     22.33 o 
   2   1   6      348.54      330.56      3.57 o 
   3   1   6     1402.98     1363.99     11.07 o 
   4   1   6      167.32      149.33      3.17 o 
   5   1   6      295.18      285.82      4.58 o 
   6   1   6      767.22      695.91      7.44 o 
   7   1   6     1136.08     1128.30     10.94 o 
   8   1   6      274.56      255.29      5.44 o 
   9   1   6      333.48      322.89      6.13 o 
  10   1   6      270.77      258.65      6.44 o 
  11   1   6      591.95      560.88     10.00 o 
  12   1   6       99.62       90.13      5.13 o 
  13   1   6       11.45        9.56      3.40 o 
   0   2   6     2626.88     2685.20     29.75 o 
   1   2   6     1037.35      995.74      8.78 o 
   2   2   6     1529.92     1477.60     11.46 o 
   3   2   6       63.13       73.46      2.19 o 
   4   2   6      647.66      623.58      6.89 o 
   5   2   6      718.33      690.78      8.35 o 
   6   2   6       50.51       53.35      2.86 o 
   7   2   6       40.43       41.76      2.57 o 
   8   2   6        8.59        5.69      1.80 o 
   9   2   6      790.82      761.09     10.39 o 
  10   2   6      125.49      130.89      5.03 o 
  11   2   6       47.80       51.94      4.23 o 
  12   2   6       14.55       14.52      3.44 o 
  13   2   6       29.53       16.99      4.11 o 
   1   3   6      859.33      849.48      8.64 o 
   2   3   6      515.29      526.93      6.20 o 
   3   3   6       17.80       25.02      1.62 o 
   4   3   6     1484.79     1343.86     13.39 o 
   5   3   6      703.72      668.02      8.80 o 
   6   3   6     1331.97     1271.96     14.33 o 
   7   3   6      275.71      272.57      5.67 o 
   8   3   6      954.74      891.67     11.12 o 
   9   3   6      221.23      246.29      6.09 o 
  10   3   6      521.91      511.64      9.99 o 
  11   3   6      510.98      481.52     13.55 o 
  12   3   6      178.82      180.10      8.55 o 
  13   3   6       58.93       56.53      6.34 o 
   0   4   6        3.71        2.99      1.87 o 
   1   4   6       48.26       44.12      2.42 o 
   2   4   6     1117.70     1141.94     11.14 o 
   3   4   6       25.51       32.74      2.18 o 
   4   4   6       50.83       55.82      2.77 o 
   5   4   6      421.70      429.92      7.15 o 
   6   4   6      737.57      746.37     12.31 o 
   7   4   6       37.10       26.42      3.28 o 
   8   4   6       60.64       65.48      4.58 o 
   9   4   6       54.30       46.22      3.80 o 
  10   4   6      373.96      376.16     10.65 o 
  11   4   6      215.51      242.40      9.48 o 
  12   4   6       44.00       48.97      6.21 o 
   1   5   6        1.54        2.55      1.44 o 
   2   5   6       82.27       85.31      2.95 o 
   3   5   6      419.78      403.36      6.62 o 
   4   5   6      476.98      484.65      7.44 o 
   5   5   6       10.72        7.52      2.24 o 
   6   5   6      320.06      329.34      7.76 o 
   7   5   6      133.32      126.96      5.66 o 
   8   5   6      370.99      373.83      9.48 o 
   9   5   6      110.88      119.50      6.95 o 
  10   5   6      103.80      120.24      8.13 o 
  11   5   6      165.14      171.78     11.40 o 
   0   6   6       60.49       68.65      6.21 o 
   1   6   6      176.61      168.74      6.11 o 
   2   6   6     1273.41     1313.65     15.52 o 
   3   6   6       23.13       17.90      2.61 o 
   4   6   6        0.69        2.07      2.14 o 
   5   6   6       73.73       76.56      4.77 o 
   6   6   6      233.66      229.51      7.61 o 
   7   6   6      258.85      246.57      9.72 o 
   8   6   6      133.81      136.81      8.53 o 
   9   6   6       53.37       62.04      5.79 o 
  10   6   6        0.99       -6.22      4.22 o 
   1   7   6        0.33       -3.57      2.64 o 
   2   7   6       16.39       12.72      3.11 o 
   3   7   6      164.40      160.48      6.01 o 
   4   7   6        3.39        8.26      2.96 o 
   5   7   6      513.20      495.09     10.66 o 
   6   7   6       70.21       69.66      5.16 o 
   7   7   6       35.86       37.45      4.88 o 
   8   7   6       32.64       34.07      5.04 o 
   9   7   6       17.12       25.35      5.47 o 
   0   8   6     1844.12     1802.04     47.68 o 
   1   8   6      549.60      554.98     11.96 o 
   2   8   6      543.61      549.32     11.23 o 
   3   8   6      677.03      669.03     11.80 o 
   4   8   6     1228.81     1219.81     20.54 o 
   5   8   6        5.84        1.85      4.00 o 
   6   8   6      144.47      159.70      9.16 o 
   7   8   6       50.25       43.68      6.10 o 
   1   9   6       19.11       18.19      4.19 o 
   2   9   6        2.57        5.60      3.55 o 
   3   9   6      221.18      219.70      8.25 o 
   1   1   7      649.27      636.51      6.75 o 
   2   1   7      148.43      151.61      3.63 o 
   3   1   7     1158.63     1119.77      9.11 o 
   4   1   7      950.22      940.21      9.32 o 
   5   1   7     1796.32     1723.89     14.91 o 
   6   1   7      758.92      764.44      7.96 o 
   7   1   7      811.45      768.81      8.36 o 
   8   1   7      759.57      759.99      9.80 o 
   9   1   7      333.90      328.48      6.47 o 
  10   1   7      215.22      221.34      6.52 o 
  11   1   7        0.78       -0.74      2.49 o 
  12   1   7       21.69       29.16      3.69 o 
  13   1   7        2.25        7.13      3.30 o 
   0   2   7     6276.33     6164.41     65.11 o 
   1   2   7     1602.67     1592.56     13.80 o 
   2   2   7     4568.68     4552.25     33.18 o 
   3   2   7     1019.89     1006.23      9.19 o 
   4   2   7     3493.94     3547.70     28.96 o 
   5   2   7       75.93       79.54      2.81 o 
   6   2   7      820.87      804.03      9.31 o 
   7   2   7       30.43       25.30      2.23 o 
   8   2   7      477.94      483.37      7.10 o 
   9   2   7      275.48      263.74      6.45 o 
  10   2   7       27.15       29.58      3.25 o 
  11   2   7      137.21      142.82      6.21 o 
  12   2   7       19.44       13.41      3.78 o 
  13   2   7        1.54        3.42      4.03 o 
   1   3   7      208.31      217.27      3.34 o 
   2   3   7       65.55       70.64      1.98 o 
   3   3   7      176.71      177.41      3.20 o 
   4   3   7        0.07       -0.49      1.26 o 
   5   3   7        0.35        0.08      1.33 o 
   6   3   7      320.30      302.56      6.44 o 
   7   3   7      259.98      287.85      5.63 o 
   8   3   7       13.51       13.92      2.37 o 
   9   3   7      172.72      178.11      6.20 o 
  10   3   7      167.86      157.69      6.36 o 
  11   3   7     1085.19     1055.95     15.89 o 
  12   3   7      100.36      100.50      6.41 o 
  13   3   7      232.18      276.61     16.06 o 
   0   4   7     1316.64     1275.42     18.33 o 
   1   4   7      983.59      916.89      9.62 o 
   2   4   7      772.59      715.34      8.36 o 
   3   4   7      881.84      870.99      8.55 o 
   4   4   7     1011.34      963.42     11.15 o 
   5   4   7      592.46      587.44      8.96 o 
   6   4   7      718.74      740.45     12.30 o 
   7   4   7      358.56      359.33      8.42 o 
   8   4   7        4.51        5.26      2.76 o 
   9   4   7      148.97      142.05      6.16 o 
  10   4   7       41.74       32.86      4.38 o 
  11   4   7        2.83        3.70      3.56 o 
  12   4   7      254.36      288.10     15.63 o 
   1   5   7      203.91      214.99      5.20 o 
   2   5   7       14.20       15.28      1.84 o 
   3   5   7      137.09      140.34      4.42 o 
   4   5   7      143.65      155.63      4.85 o 
   5   5   7       82.42       95.08      4.08 o 
   6   5   7      574.09      542.39     10.02 o 
   7   5   7       49.55       55.82      4.17 o 
   8   5   7       53.67       61.46      5.27 o 
   9   5   7        7.74       14.79      3.99 o 
  10   5   7      262.41      300.63     11.92 o 
  11   5   7      244.00      242.34     13.29 o 
   0   6   7       56.02       64.48      6.59 o 
   1   6   7     1143.43     1132.96     15.54 o 
   2   6   7      523.80      516.28      8.62 o 
   3   6   7      599.25      588.31      8.89 o 
   4   6   7      286.74      281.69      6.30 o 
   5   6   7      470.77      453.96     11.93 o 
   6   6   7      265.46      268.93      8.02 o 
   7   6   7       30.98       25.34      4.10 o 
   8   6   7       25.05       27.63      4.34 o 
   9   6   7        7.24        1.02      3.72 o 
  10   6   7      155.31      153.81     11.01 o 
   1   7   7      303.14      281.43      8.46 o 
   2   7   7      243.81      235.45      7.60 o 
   3   7   7       35.26       33.93      3.52 o 
   4   7   7     1351.23     1294.97     16.62 o 
   5   7   7      955.55      894.10     14.91 o 
   6   7   7       27.03       33.11      4.23 o 
   7   7   7      452.77      467.79     11.64 o 
   8   7   7      469.24      453.37     13.00 o 
   9   7   7      890.87      901.96     32.69 o 
   0   8   7        4.73        5.41      5.28 o 
   1   8   7        0.02        1.13      3.39 o 
   2   8   7      697.58      667.75     12.41 o 
   3   8   7        2.78        7.49      3.29 o 
   4   8   7       59.07       48.75      5.07 o 
   5   8   7       72.26       83.71      6.47 o 
   6   8   7       64.96       64.58      6.64 o 
   7   8   7       17.96       20.11      5.97 o 
   1   9   7        0.51        1.21      3.55 o 
   2   9   7      132.71      142.52      7.20 o 
   3   9   7      606.13      583.36     14.03 o 
   0   0   8    14208.34    13975.65    316.40 o 
   1   0   8     2627.46     2568.46     46.72 o 
   2   0   8    12072.25    12333.33    154.21 o 
   3   0   8    10340.77    10521.41    109.26 o 
   4   0   8     2189.82     2109.34     24.31 o 
   5   0   8     1389.32     1386.21     17.41 o 
   6   0   8     1021.47     1093.06     20.65 o 
   7   0   8     2856.99     2736.26     40.73 o 
   8   0   8        0.17       -2.72      2.41 o 
   9   0   8      253.70      247.49      7.77 o 
  10   0   8      287.32      313.45     10.16 o 
  11   0   8      441.08      409.62     14.65 o 
  12   0   8      200.40      205.55     10.14 o 
  13   0   8      321.30      363.74     13.38 o 
   1   1   8      118.25      114.38      2.28 o 
   2   1   8     1444.96     1442.18     12.53 o 
   3   1   8      173.88      197.13      2.97 o 
   4   1   8      240.67      201.14      5.24 o 
   5   1   8      372.28      452.71      5.58 o 
   6   1   8      408.17      352.78      5.25 o 
   7   1   8      325.63      312.60      4.88 o 
   8   1   8       46.99       54.12      3.10 o 
   9   1   8     3804.40     3877.90     34.33 o 
  10   1   8       35.23       39.82      3.30 o 
  11   1   8        3.60        1.25      2.63 o 
  12   1   8        1.75        2.82      2.85 o 
  13   1   8      807.56      847.15     13.87 o 
   0   2   8      409.16      413.40     12.41 o 
   1   2   8     4093.04     4102.13     34.27 o 
   2   2   8      475.53      510.08      6.13 o 
   3   2   8      310.37      270.50      3.68 o 
   4   2   8     1281.10     1394.17     12.89 o 
   5   2   8      653.23      578.38      7.18 o 
   6   2   8      223.31      207.44      4.33 o 
   7   2   8      466.57      450.43      8.03 o 
   8   2   8      201.74      211.00      4.97 o 
   9   2   8       23.86       19.64      2.84 o 
  10   2   8      293.72      293.09      7.13 o 
  11   2   8       15.55       24.91      3.57 o 
  12   2   8        1.62        1.06      3.09 o 
  13   2   8       87.98       90.91      7.66 o 
   1   3   8       43.70       40.71      1.84 o 
   2   3   8        9.79        5.19      1.08 o 
   3   3   8      684.05      697.48      7.26 o 
   4   3   8      604.86      616.72      7.59 o 
   5   3   8      982.55      901.91     10.28 o 
   6   3   8      423.38      430.87      6.84 o 
   7   3   8     2863.65     2865.21     26.03 o 
   8   3   8     1013.33      996.01     12.00 o 
   9   3   8      316.99      311.42      7.51 o 
  10   3   8      175.26      180.32      6.81 o 
  11   3   8     1575.26     1670.93     21.59 o 
  12   3   8       14.28       16.10      4.64 o 
   0   4   8       92.10       71.46      4.56 o 
   1   4   8       50.35       58.38      2.49 o 
   2   4   8      347.39      326.52      4.76 o 
   3   4   8      287.59      275.10      4.31 o 
   4   4   8      303.73      321.89      5.70 o 
   5   4   8      834.86      822.07     12.69 o 
   6   4   8       76.43       64.24      4.27 o 
   7   4   8       40.30       43.02      3.95 o 
   8   4   8      145.12      158.92      6.30 o 
   9   4   8       14.57       20.47      3.38 o 
  10   4   8       16.30       11.70      4.03 o 
  11   4   8       39.61       41.57      5.52 o 
  12   4   8       41.39       34.78      6.48 o 
   1   5   8      177.31      162.58      4.33 o 
   2   5   8      187.79      196.57      4.47 o 
   3   5   8      576.97      568.38      7.57 o 
   4   5   8      281.47      265.30      7.66 o 
   5   5   8      403.67      393.56      8.15 o 
   6   5   8      724.26      675.56     12.33 o 
   7   5   8        0.35        1.70      2.95 o 
   8   5   8      507.44      512.69     11.90 o 
   9   5   8       12.39       21.03      3.98 o 
  10   5   8      306.06      292.78     13.95 o 
  11   5   8       64.07       72.18      8.38 o 
   0   6   8      456.36      460.56     13.27 o 
   1   6   8     1459.00     1434.02     18.51 o 
   2   6   8      203.55      193.88      5.83 o 
   3   6   8      372.24      374.03      7.00 o 
   4   6   8      385.29      395.83      7.63 o 
   5   6   8        9.57        2.21      2.84 o 
   6   6   8      268.80      263.25      8.17 o 
   7   6   8       14.31       12.10      3.31 o 
   8   6   8        3.26       14.66      4.07 o 
   9   6   8        7.75       15.13      5.01 o 
  10   6   8        0.20        6.27      5.57 o 
   1   7   8        5.33        7.34      2.92 o 
   2   7   8      123.87      125.54      5.74 o 
   3   7   8       72.83       78.24      4.63 o 
   4   7   8      270.87      264.89      7.57 o 
   5   7   8       14.08       18.04      3.79 o 
   6   7   8       68.52       59.43      4.91 o 
   7   7   8       14.04       14.24      4.56 o 
   8   7   8        0.41       -0.60      4.27 o 
   0   8   8      830.97      784.87     27.74 o 
   1   8   8      136.03      134.20      6.90 o 
   2   8   8      662.07      631.64     12.88 o 
   3   8   8       94.17      102.81      5.61 o 
   4   8   8       71.17       74.46      5.67 o 
   5   8   8        5.27       10.55      4.32 o 
   6   8   8       20.52        9.72      5.26 o 
   1   9   8       17.33       12.35      4.08 o 
   2   9   8      118.68      116.57      6.64 o 
   3   9   8        8.02       17.21      4.58 o 
   1   1   9        4.40        5.41      0.98 o 
   2   1   9       98.87      106.34      2.59 o 
   3   1   9      295.83      287.72      3.82 o 
   4   1   9      791.47      809.59      7.62 o 
   5   1   9     1313.59     1317.05     13.26 o 
   6   1   9     2138.31     2149.49     18.20 o 
   7   1   9     1955.82     1931.21     16.71 o 
   8   1   9     1376.74     1347.71     14.52 o 
   9   1   9      931.77      898.68     11.46 o 
  10   1   9     1135.23     1130.84     13.87 o 
  11   1   9      592.55      573.50     10.09 o 
  12   1   9       87.62      101.51      5.39 o 
  13   1   9        5.34        7.55      3.83 o 
   0   2   9       13.76       24.45      4.79 o 
   1   2   9      765.80      749.52      9.88 o 
   2   2   9      210.25      212.64      3.28 o 
   3   2   9      785.39      779.61      7.47 o 
   4   2   9      723.53      737.65      8.06 o 
   5   2   9     1586.36     1555.46     14.80 o 
   6   2   9       28.16       21.75      2.01 o 
   7   2   9        1.42        1.94      1.75 o 
   8   2   9       44.29       50.16      3.17 o 
   9   2   9       70.15       66.41      3.89 o 
  10   2   9      301.12      314.85      7.48 o 
  11   2   9      718.42      736.49     16.67 o 
  12   2   9      593.54      637.02     15.05 o 
  13   2   9      231.27      241.60     14.95 o 
   1   3   9      175.86      185.15      3.30 o 
   2   3   9      491.26      492.95      5.85 o 
   3   3   9      339.80      329.81      4.38 o 
   4   3   9      319.89      280.13      5.41 o 
   5   3   9        8.19        8.36      1.64 o 
   6   3   9       17.70       32.59      2.69 o 
   7   3   9      349.24      380.92      6.54 o 
   8   3   9       58.48       57.87      3.34 o 
   9   3   9       12.39       12.17      3.04 o 
  10   3   9      135.69      135.46      8.37 o 
  11   3   9      126.50      138.98      7.44 o 
  12   3   9      257.68      237.84     10.92 o 
   0   4   9     5444.43     5334.79     59.38 o 
   1   4   9     1925.49     1920.04     16.99 o 
   2   4   9     2050.24     1971.39     16.73 o 
   3   4   9      699.05      672.60      7.80 o 
   4   4   9      530.02      480.40      7.20 o 
   5   4   9       17.64       20.87      2.26 o 
   6   4   9      317.58      312.25      8.15 o 
   7   4   9       70.91       82.09      4.90 o 
   8   4   9        3.17        8.45      2.81 o 
   9   4   9       12.70       16.52      3.58 o 
  10   4   9       22.01       24.91      5.13 o 
  11   4   9       59.61       62.60      6.28 o 
  12   4   9        0.60        0.43      5.01 o 
   1   5   9       84.30       90.93      3.42 o 
   2   5   9      215.98      219.77      4.73 o 
   3   5   9      213.72      218.01      4.54 o 
   4   5   9      153.26      148.19      5.12 o 
   5   5   9      214.03      233.21      7.35 o 
   6   5   9      132.10      126.13      6.01 o 
   7   5   9        2.82       -3.52      3.17 o 
   8   5   9      830.47      839.86     21.66 o 
   9   5   9      163.93      192.37      8.87 o 
  10   5   9       15.41       20.91      5.90 o 
  11   5   9        1.90        0.92      5.46 o 
   0   6   9      350.95      332.04     11.39 o 
   1   6   9      196.98      186.51      8.06 o 
   2   6   9     1249.66     1189.43     14.69 o 
   3   6   9      223.45      210.94      5.85 o 
   4   6   9      253.50      255.57      6.48 o 
   5   6   9      229.73      254.66      7.97 o 
   6   6   9        0.92       -0.20      2.82 o 
   7   6   9        5.79        5.73      3.17 o 
   8   6   9        6.76        7.52      4.36 o 
   9   6   9       26.44       33.56      5.56 o 
  10   6   9       19.67       24.29      6.32 o 
   1   7   9        4.29        2.23      2.38 o 
   2   7   9       74.74       62.77      4.44 o 
   3   7   9       46.25       54.93      4.15 o 
   4   7   9      861.35      855.20     14.62 o 
   5   7   9      104.36      123.60      6.32 o 
   6   7   9      401.56      417.17     12.00 o 
   7   7   9       78.12       96.69      7.18 o 
   8   7   9       52.19       60.21      6.88 o 
   0   8   9        0.29        0.63      5.15 o 
   1   8   9        8.31        5.14      3.17 o 
   2   8   9      582.95      561.97     12.21 o 
   3   8   9        3.30        2.44      3.21 o 
   4   8   9       14.66       13.08      5.17 o 
   5   8   9       13.46        9.87      4.88 o 
   6   8   9        1.80       -0.82      4.39 o 
   1   9   9        0.03        1.85      3.68 o 
   2   9   9      143.02      144.59      6.92 o 
   3   9   9      110.48       98.81      7.39 o 
   0   0  10       42.08       46.36      2.52 o 
   1   0  10     8379.20     8417.92    150.04 o 
   2   0  10      706.34      717.72     12.22 o 
   3   0  10     5814.54     5737.00     77.47 o 
   4   0  10     2373.57     2738.51     31.27 o 
   5   0  10     3034.86     3143.68     35.55 o 
   6   0  10      361.14      343.74      6.71 o 
   7   0  10      190.33      199.70      6.87 o 
   8   0  10     1784.25     1850.97     27.21 o 
   9   0  10     1360.53     1336.77     20.19 o 
  10   0  10      997.94      999.17     17.19 o 
  11   0  10       55.89       52.71      5.66 o 
  12   0  10       20.22       21.19      4.89 o 
  13   0  10        8.58       12.73      6.64 o 
   1   1  10       82.26       77.11      2.19 o 
   2   1  10     1303.88     1457.43     13.78 o 
   3   1  10       50.28       87.72      2.33 o 
   4   1  10      252.98      289.67      4.35 o 
   5   1  10      565.11      526.00      6.53 o 
   6   1  10        1.80        5.81      1.45 o 
   7   1  10       45.00       47.42      2.40 o 
   8   1  10     1896.68     1873.26     18.64 o 
   9   1  10       74.91       73.92      3.79 o 
  10   1  10     1248.17     1257.18     14.92 o 
  11   1  10      526.00      521.68     12.34 o 
  12   1  10      171.09      178.58      7.77 o 
  13   1  10        0.01       -2.31      3.47 o 
   0   2  10       20.91        9.39      1.87 o 
   1   2  10     3051.46     3076.04     25.34 o 
   2   2  10      274.65      254.32      3.71 o 
   3   2  10     1380.91     1391.19     12.30 o 
   4   2  10     2521.13     2760.79     22.46 o 
   5   2  10      742.86      697.48      7.55 o 
   6   2  10      112.98      116.53      3.67 o 
   7   2  10      457.50      454.32      6.90 o 
   8   2  10      599.69      582.73     11.69 o 
   9   2  10      607.92      624.76     12.68 o 
  10   2  10       56.96       54.71      3.95 o 
  11   2  10        7.33       11.66      3.47 o 
  12   2  10      606.74      607.62     13.70 o 
  13   2  10      107.02      117.17      8.31 o 
   1   3  10        5.00        9.64      1.38 o 
   2   3  10      185.77      233.70      4.26 o 
   3   3  10      762.45      765.22      8.01 o 
   4   3  10      577.07      554.30      7.98 o 
   5   3  10      258.59      254.08      5.88 o 
   6   3  10      893.52      930.17     11.36 o 
   7   3  10     3104.76     3059.36     28.85 o 
   8   3  10        2.85       -0.12      2.03 o 
   9   3  10      920.46      939.78     14.54 o 
  10   3  10     1614.19     1585.57     23.40 o 
  11   3  10      284.08      316.35     14.72 o 
  12   3  10        5.11       13.29      4.95 o 
   0   4  10     3892.83     4038.35     50.48 o 
   1   4  10      210.34      201.61      4.03 o 
   2   4  10      116.09      121.72      3.06 o 
   3   4  10       97.24      100.59      3.06 o 
   4   4  10      154.99      140.23      4.31 o 
   5   4  10      916.79      922.90     13.61 o 
   6   4  10      698.79      723.67     17.72 o 
   7   4  10      701.50      697.70     12.28 o 
   8   4  10       45.47       49.75      3.97 o 
   9   4  10        1.39       -1.70      4.42 o 
  10   4  10       58.37       74.27     10.36 o 
  11   4  10       95.64       97.30      7.43 o 
  12   4  10      564.79      585.38     17.17 o 
   1   5  10      243.86      266.24      5.00 o 
   2   5  10      713.08      705.51      8.75 o 
   3   5  10      413.05      409.31      6.53 o 
   4   5  10        4.62       10.39      2.52 o 
   5   5  10     2669.65     2653.67     31.69 o 
   6   5  10      406.97      355.13     10.21 o 
   7   5  10      134.49      137.12      6.83 o 
   8   5  10      504.11      524.96     13.61 o 
   9   5  10      847.35      837.77     18.75 o 
  10   5  10       76.73       82.34     10.60 o 
  11   5  10       54.33       52.57      7.67 o 
   0   6  10     1963.02     1926.96     38.24 o 
   1   6  10     1591.21     1551.78     19.72 o 
   2   6  10       54.47       57.56      3.96 o 
   3   6  10     1995.18     2016.47     22.19 o 
   4   6  10      573.93      558.94      9.33 o 
   5   6  10      263.30      260.15      8.02 o 
   6   6  10      325.56      310.75      8.61 o 
   7   6  10       38.05       43.34      5.03 o 
   8   6  10      118.31      121.97      8.18 o 
   9   6  10        2.26        6.09      4.53 o 
  10   6  10        4.70        1.65      5.37 o 
   1   7  10        1.98        2.92      2.98 o 
   2   7  10        0.99       -2.46      2.36 o 
   3   7  10      146.46      146.57      5.96 o 
   4   7  10     1095.21     1028.33     26.08 o 
   5   7  10      285.47      277.60      8.76 o 
   6   7  10        1.46       -5.13      3.42 o 
   7   7  10       41.32       44.25      5.72 o 
   8   7  10        4.85        3.97      4.86 o 
   0   8  10      398.18      423.37     21.90 o 
   1   8  10      810.22      835.97     16.06 o 
   2   8  10     3021.33     2945.58     35.29 o 
   3   8  10        8.08        6.90      3.43 o 
   4   8  10       76.87       83.41      7.09 o 
   5   8  10        1.18       11.24      4.93 o 
   6   8  10       27.55       46.60      6.33 o 
   1   9  10      125.83      128.99      7.71 o 
   2   9  10       17.11       21.11      5.27 o 
   1   1  11       13.83       17.26      1.38 o 
   2   1  11       10.62        5.35      1.32 o 
   3   1  11       18.51       14.29      1.23 o 
   4   1  11      328.37      319.69      5.20 o 
   5   1  11      287.78      281.78      5.11 o 
   6   1  11     1424.59     1429.40     14.21 o 
   7   1  11      352.60      325.28      5.64 o 
   8   1  11     3657.63     3602.21     31.81 o 
   9   1  11      790.94      800.19     10.72 o 
  10   1  11     1121.13     1150.49     14.13 o 
  11   1  11      139.88      144.78      6.30 o 
  12   1  11     1150.13     1208.01     18.73 o 
  13   1  11      142.16      153.52      9.06 o 
   0   2  11     1004.69      882.31     13.43 o 
   1   2  11     1019.62      936.76      9.93 o 
   2   2  11    15899.09    16739.04    121.13 o 
   3   2  11     3022.66     3091.58     23.71 o 
   4   2  11     3975.96     4065.89     30.79 o 
   5   2  11      821.41      810.33      8.49 o 
   6   2  11    11155.97    11248.08     91.20 o 
   7   2  11     1445.16     1433.37     14.78 o 
   8   2  11      675.32      717.93     10.33 o 
   9   2  11      107.72      105.65      4.64 o 
  10   2  11      346.92      382.79      8.72 o 
  11   2  11        6.81        5.11      3.39 o 
  12   2  11      108.81      116.95      8.73 o 
  13   2  11        0.02       -1.95      4.12 o 
   1   3  11      398.06      417.65      5.93 o 
   2   3  11     1440.18     1559.54     15.25 o 
   3   3  11      181.46      206.88      3.74 o 
   4   3  11     1768.46     1744.98     16.88 o 
   5   3  11      147.24      141.33      4.69 o 
   6   3  11      512.47      459.25      7.38 o 
   7   3  11      336.77      341.22      6.29 o 
   8   3  11     1108.49     1097.64     15.55 o 
   9   3  11      100.82      110.54      6.47 o 
  10   3  11        2.90        8.89      3.61 o 
  11   3  11       90.38       88.96      6.35 o 
  12   3  11      870.75      896.23     20.81 o 
   0   4  11    16004.87    16790.88    193.73 o 
   1   4  11     2052.90     2089.33     17.82 o 
   2   4  11     1686.03     1587.46     14.10 o 
   3   4  11      389.89      383.60      5.23 o 
   4   4  11     3446.73     3363.41     34.09 o 
   5   4  11     1281.27     1246.78     16.91 o 
   6   4  11     2077.09     2080.32     27.45 o 
   7   4  11       37.05       40.18      3.79 o 
   8   4  11       98.34      117.17      6.15 o 
   9   4  11        7.40        6.01      4.27 o 
  10   4  11      510.06      513.81     14.91 o 
  11   4  11       37.74       41.15      5.87 o 
  12   4  11        0.09        5.85      5.46 o 
   1   5  11      278.92      294.75      5.37 o 
   2   5  11      592.95      601.23     12.32 o 
   3   5  11       93.82       93.16      3.67 o 
   4   5  11     1813.65     1810.02     20.23 o 
   5   5  11       93.48      107.87      5.84 o 
   6   5  11     1243.79     1217.81     19.27 o 
   7   5  11      636.90      654.13     21.30 o 
   8   5  11        2.23        6.40      4.30 o 
   9   5  11       16.60       24.38      4.61 o 
  10   5  11      851.13      932.48     23.26 o 
  11   5  11      262.56      275.72     14.53 o 
   0   6  11      410.28      442.48     16.87 o 
   1   6  11       48.44       46.92      3.71 o 
   2   6  11       21.68       25.64      3.94 o 
   3   6  11      108.71      113.69      4.84 o 
   4   6  11      905.76      942.51     17.02 o 
   5   6  11      803.44      807.47     13.46 o 
   6   6  11      332.05      331.22     10.40 o 
   7   6  11        0.13        1.67      3.54 o 
   8   6  11     1165.57     1148.02     22.63 o 
   9   6  11      100.66       91.86      7.17 o 
  10   6  11        3.75        0.52      5.26 o 
   1   7  11      129.54      135.61      6.25 o 
   2   7  11      488.97      512.57     11.63 o 
   3   7  11     1274.72     1298.99     16.84 o 
   4   7  11       50.59       64.14      6.31 o 
   5   7  11      118.70      128.36      7.03 o 
   6   7  11      517.33      514.22     12.38 o 
   7   7  11       40.95       44.14      6.24 o 
   8   7  11      441.15      482.04     28.44 o 
   0   8  11     1161.74     1162.82     26.38 o 
   1   8  11      104.78      109.20      6.11 o 
   2   8  11       46.74       63.56      5.31 o 
   3   8  11      329.46      309.72     12.74 o 
   4   8  11        0.34       -1.22      4.27 o 
   5   8  11      159.36      153.66      9.21 o 
   6   8  11       88.55       79.96      7.30 o 
   1   9  11      462.64      449.82     12.22 o 
   0   0  12      255.72      226.88      6.73 o 
   1   0  12     2770.93     2611.31     30.90 o 
   2   0  12     1825.42     1897.44     27.34 o 
   3   0  12     3256.46     3354.08     93.92 o 
   4   0  12    32102.19    36457.90    414.59 o 
   5   0  12      205.80      212.60      5.35 o 
   6   0  12        2.41        2.24      1.78 o 
   7   0  12        0.82       -0.16      2.53 o 
   8   0  12    17156.42    17166.73    196.87 o 
   9   0  12        0.07       -0.21      2.94 o 
  10   0  12      908.97      897.79     24.29 o 
  11   0  12      616.71      637.90     17.58 o 
  12   0  12        6.45        7.05      6.05 o 
  13   0  12       97.41       89.16     10.53 o 
   1   1  12      186.41      193.34      3.52 o 
   2   1  12    16187.45    18669.14    142.11 o 
   3   1  12        7.91        5.58      1.16 o 
   4   1  12     1574.69     1754.95     16.74 o 
   5   1  12     1353.49     1378.50     14.07 o 
   6   1  12      255.46      170.80      4.22 o 
   7   1  12        2.06        5.95      1.98 o 
   8   1  12      170.05      173.12      6.41 o 
   9   1  12      604.11      621.03      9.78 o 
  10   1  12     5993.02     5899.75     56.47 o 
  11   1  12       42.31       46.38      4.95 o 
  12   1  12      272.84      263.95     11.08 o 
  13   1  12       40.52       44.74      5.99 o 
   0   2  12    11695.63    12904.48    133.67 o 
   1   2  12     2387.68     2437.39     21.98 o 
   2   2  12     1363.68     1474.93     13.46 o 
   3   2  12      648.71      592.16      6.18 o 
   4   2  12     2225.42     2722.33     21.59 o 
   5   2  12      708.81      687.95      7.63 o 
   6   2  12     4119.98     4291.46     36.07 o 
   7   2  12       80.04       77.95      3.38 o 
   8   2  12     5914.59     5884.65     51.83 o 
   9   2  12      131.71      144.40      5.80 o 
  10   2  12     1234.38     1262.93     24.72 o 
  11   2  12        3.58        0.97      3.11 o 
  12   2  12       18.03       21.44      5.22 o 
   1   3  12      339.80      376.15      5.74 o 
   2   3  12     4459.05     4907.10     39.53 o 
   3   3  12      710.08      698.41      7.74 o 
   4   3  12     1343.69     1405.33     13.60 o 
   5   3  12      858.51      801.98     10.08 o 
   6   3  12     2532.37     2363.09     23.05 o 
   7   3  12     2431.68     2347.99     26.34 o 
   8   3  12     1194.14     1226.70     18.37 o 
   9   3  12      658.38      643.25     17.17 o 
  10   3  12       64.74       55.25      5.15 o 
  11   3  12      450.17      492.39     12.27 o 
  12   3  12     1490.65     1506.63     26.56 o 
   0   4  12     7971.98     8577.15     92.92 o 
   1   4  12       18.42       19.16      2.02 o 
   2   4  12       23.82       30.29      3.87 o 
   3   4  12      118.04      133.15      3.45 o 
   4   4  12      987.55      919.35     11.60 o 
   5   4  12       16.95       29.06      3.14 o 
   6   4  12     7321.24     7319.77     74.62 o 
   7   4  12        9.05        7.13      3.23 o 
   8   4  12      145.24      155.00      6.92 o 
   9   4  12       57.35       55.45      6.14 o 
  10   4  12     1062.05     1079.84     22.61 o 
  11   4  12        3.70        5.23      4.56 o 
   1   5  12       30.90       45.52      2.66 o 
   2   5  12      101.38      122.00      4.30 o 
   3   5  12      971.38      956.89     14.91 o 
   4   5  12     5808.98     5824.24     56.68 o 
   5   5  12      716.70      717.78     13.58 o 
   6   5  12      238.04      241.29      9.85 o 
   7   5  12      589.16      596.03     14.40 o 
   8   5  12       32.67       33.11      4.81 o 
   9   5  12      419.24      409.44     17.65 o 
  10   5  12        0.99        6.86      5.63 o 
  11   5  12      226.08      228.53     13.29 o 
   0   6  12       94.03       96.21      6.22 o 
   1   6  12     1066.15     1022.42     13.54 o 
   2   6  12     5750.01     5782.24     57.73 o 
   3   6  12     1280.97     1320.50     19.99 o 
   4   6  12       39.69       51.96      4.41 o 
   5   6  12      129.27      140.68      6.96 o 
   6   6  12      796.58      741.48     15.26 o 
   7   6  12       76.34       77.05      6.09 o 
   8   6  12       13.52       25.92      7.48 o 
   9   6  12        9.02       13.48      4.66 o 
   1   7  12      203.76      206.89      7.43 o 
   2   7  12       42.92       35.96      3.93 o 
   3   7  12       40.26       45.73      5.23 o 
   4   7  12     3140.57     3067.75     52.13 o 
   5   7  12       46.30       58.39      6.32 o 
   6   7  12      131.83      133.55      7.93 o 
   7   7  12        7.91        5.23      4.27 o 
   8   7  12        3.01        5.42      5.00 o 
   0   8  12      429.08      453.30     20.98 o 
   1   8  12     1258.28     1273.53     18.74 o 
   2   8  12     2204.99     2170.27     40.47 o 
   3   8  12      385.11      392.38     16.40 o 
   4   8  12       59.81       60.40      6.53 o 
   5   8  12      336.10      362.36     16.86 o 
   6   8  12        5.63        8.74      5.20 o 
   1   1  13      579.02      689.59      8.53 o 
   2   1  13      830.14      826.24      8.82 o 
   3   1  13      267.42      250.62      4.82 o 
   4   1  13     2727.78     2703.34     24.34 o 
   5   1  13        0.06        0.83      1.32 o 
   6   1  13     2051.76     1904.74     17.95 o 
   7   1  13      320.54      313.93      6.36 o 
   8   1  13      506.74      504.89      8.32 o 
   9   1  13      280.55      277.79      7.36 o 
  10   1  13      667.00      684.72     12.60 o 
  11   1  13      138.85      150.25      7.06 o 
  12   1  13        4.41        2.09      4.00 o 
  13   1  13       96.34       90.95      7.49 o 
   0   2  13     6934.66     7250.47     81.62 o 
   1   2  13      149.77      189.04      3.92 o 
   2   2  13      130.34      209.97      3.98 o 
   3   2  13       42.49       51.75      2.07 o 
   4   2  13     1078.03     1000.54      9.63 o 
   5   2  13       30.88       24.91      1.86 o 
   6   2  13     2273.78     2272.60     23.81 o 
   7   2  13      473.73      460.99      7.04 o 
   8   2  13       14.79       16.79      4.13 o 
   9   2  13       83.82       82.98      5.09 o 
  10   2  13     1051.69     1035.35     16.25 o 
  11   2  13       26.39       25.92      4.04 o 
  12   2  13       50.42       81.74      7.63 o 
   1   3  13     1932.88     2111.93     22.10 o 
   2   3  13       20.20       30.98      1.98 o 
   3   3  13      354.90      341.42      5.02 o 
   4   3  13      211.79      218.68      4.13 o 
   5   3  13     1005.05      965.49     11.48 o 
   6   3  13        1.07        5.33      2.09 o 
   7   3  13        2.90        3.35      2.40 o 
   8   3  13     1179.72     1161.85     17.68 o 
   9   3  13       14.11       18.30      4.28 o 
  10   3  13        3.52        3.31      3.52 o 
  11   3  13        3.62        8.05      3.94 o 
  12   3  13      818.09      833.80     22.33 o 
   0   4  13       19.59       10.10      2.68 o 
   1   4  13      774.79      861.46     11.60 o 
   2   4  13     4292.30     4318.69     36.15 o 
   3   4  13      137.19      145.86      3.72 o 
   4   4  13       10.81       15.06      2.27 o 
   5   4  13     1366.18     1332.92     17.95 o 
   6   4  13     4836.40     4827.63     56.33 o 
   7   4  13      160.61      163.47      7.38 o 
   8   4  13      294.72      316.24      9.16 o 
   9   4  13      136.73      120.40      8.19 o 
  10   4  13      148.57      157.77      9.56 o 
  11   4  13      293.01      327.52     12.77 o 
   1   5  13      623.67      644.58      8.55 o 
   2   5  13       12.96       11.84      2.22 o 
   3   5  13     1011.74      991.91     12.72 o 
   4   5  13       56.99       70.13      4.59 o 
   5   5  13      594.21      606.16     14.00 o 
   6   5  13      113.50      112.36      7.16 o 
   7   5  13       62.39       68.11      6.60 o 
   8   5  13     1022.28      999.60     21.16 o 
   9   5  13      276.53      289.61     13.79 o 
  10   5  13        0.22       -1.45      5.04 o 
   0   6  13     2246.15     2279.28     36.77 o 
   1   6  13      662.78      669.96     10.57 o 
   2   6  13     1076.28     1057.45     16.55 o 
   3   6  13      444.83      446.14      8.42 o 
   4   6  13     1949.03     1932.11     28.01 o 
   5   6  13      367.47      328.15     10.00 o 
   6   6  13      269.23      267.40     11.25 o 
   7   6  13      134.91      141.97      8.62 o 
   8   6  13      977.30      976.90     22.79 o 
   9   6  13       52.05       67.00     11.25 o 
   1   7  13       62.38       54.70      4.52 o 
   2   7  13        5.52        2.37      2.94 o 
   3   7  13     1483.29     1431.69     25.39 o 
   4   7  13     1395.92     1440.79     25.81 o 
   5   7  13       10.28        4.79      4.42 o 
   6   7  13      286.96      334.05     11.58 o 
   7   7  13      121.85      152.71      8.71 o 
   8   7  13      282.66      329.26     13.89 o 
   0   8  13      176.37      162.12     14.02 o 
   1   8  13      236.45      247.26      8.81 o 
   2   8  13      280.28      292.54      9.65 o 
   3   8  13      172.93      174.55      9.80 o 
   4   8  13       72.41       77.54      7.29 o 
   5   8  13       55.19       50.18      7.51 o 
   0   0  14      520.06      477.90     12.73 o 
   1   0  14    12384.32    12800.06    346.86 o 
   2   0  14     1058.28     1129.36     15.46 o 
   3   0  14     6060.02     5788.65    215.27 o 
   4   0  14      445.49      470.04      9.15 o 
   5   0  14     3394.24     3421.84     43.83 o 
   6   0  14     2293.53     2326.38     31.30 o 
   7   0  14     2702.32     2748.96     54.63 o 
   8   0  14      609.05      587.83     12.76 o 
   9   0  14     1474.10     1379.28     23.43 o 
  10   0  14       88.19       84.10      7.52 o 
  11   0  14       47.26       46.71      7.66 o 
  12   0  14        3.95       -3.38      7.63 o 
   1   1  14      830.39      901.98      9.30 o 
   2   1  14       73.23      106.38      3.03 o 
   3   1  14     2213.10     2315.36     22.70 o 
   4   1  14      159.75      180.78      4.21 o 
   5   1  14      340.63      357.19      6.69 o 
   6   1  14       20.58       20.02      2.06 o 
   7   1  14     3825.85     3761.10     34.31 o 
   8   1  14     1564.33     1524.45     19.54 o 
   9   1  14      197.63      192.41      7.08 o 
  10   1  14      211.03      217.76      7.84 o 
  11   1  14       10.30       15.04      4.06 o 
  12   1  14      283.00      287.01     16.89 o 
   0   2  14      256.07      231.24      5.98 o 
   1   2  14     1840.06     1757.90     16.16 o 
   2   2  14       39.25       55.73      2.43 o 
   3   2  14     1816.70     1828.93     15.35 o 
   4   2  14      961.42     1022.70     10.28 o 
   5   2  14      129.52      129.80      3.43 o 
   6   2  14      579.13      537.52      7.80 o 
   7   2  14      324.76      291.10      7.01 o 
   8   2  14      431.61      408.42      8.80 o 
   9   2  14      766.86      750.54     12.86 o 
  10   2  14        3.72        5.58      3.22 o 
  11   2  14      435.35      466.33     11.59 o 
  12   2  14      121.01      135.61      9.58 o 
   1   3  14      419.52      406.31      6.56 o 
   2   3  14      194.53      212.69      4.23 o 
   3   3  14      372.06      345.38      5.33 o 
   4   3  14      200.92      192.62      3.85 o 
   5   3  14     5014.46     4842.64     40.86 o 
   6   3  14      216.34      227.36      6.09 o 
   7   3  14       64.51       60.71      3.87 o 
   8   3  14       10.03        7.79      3.05 o 
   9   3  14     1337.72     1369.64     22.75 o 
  10   3  14     1009.46      997.08     17.70 o 
  11   3  14      487.87      506.33     12.52 o 
  12   3  14        4.01        6.97      5.22 o 
   0   4  14     1803.14     1892.71     29.75 o 
   1   4  14      650.09      652.09      8.66 o 
   2   4  14       54.31       64.86      2.92 o 
   3   4  14     1489.05     1517.71     14.40 o 
   4   4  14        9.76       12.22      2.04 o 
   5   4  14       48.82       46.32      4.30 o 
   6   4  14       16.75       22.42      3.55 o 
   7   4  14        0.60        2.89      3.13 o 
   8   4  14       22.61       19.81      3.79 o 
   9   4  14      283.33      302.50     15.04 o 
  10   4  14        7.03        3.37      4.42 o 
  11   4  14       45.86       66.45      6.61 o 
   1   5  14      268.84      278.21      6.31 o 
   2   5  14      493.15      497.31      8.48 o 
   3   5  14      332.64      330.38      7.04 o 
   4   5  14       16.14       12.52      2.73 o 
   5   5  14        9.64        3.95      3.55 o 
   6   5  14       45.03       43.09      5.15 o 
   7   5  14     1293.11     1278.31     30.51 o 
   8   5  14        1.09       -0.09      3.69 o 
   9   5  14       40.47       25.10      8.76 o 
  10   5  14       47.13       62.12      7.98 o 
   0   6  14     2069.84     2085.58     28.72 o 
   1   6  14     1468.08     1430.41     16.40 o 
   2   6  14      170.22      171.62      7.75 o 
   3   6  14       20.51       19.49      3.93 o 
   4   6  14      316.81      312.98     10.97 o 
   5   6  14      474.51      483.72     23.38 o 
   6   6  14        1.08        1.57      4.02 o 
   7   6  14        1.48        2.17      4.34 o 
   8   6  14       61.85       58.24      6.49 o 
   9   6  14        1.47        1.42      5.27 o 
   1   7  14      297.11      307.39      8.89 o 
   2   7  14       83.42       73.43      7.14 o 
   3   7  14        0.06       -2.86      3.56 o 
   4   7  14      236.87      233.84     11.70 o 
   5   7  14       98.44       86.69      6.74 o 
   6   7  14       70.58       74.52      6.58 o 
   7   7  14        0.31        2.02      4.12 o 
   0   8  14       67.99       63.92      7.96 o 
   1   8  14       24.71       43.65      5.69 o 
   2   8  14     1051.67     1036.91     20.27 o 
   3   8  14      883.03      910.12     19.61 o 
   4   8  14       73.91       71.72      7.60 o 
   5   8  14       10.76       10.39      5.52 o 
   1   1  15        0.02        1.79      1.09 o 
   2   1  15     1334.02     1384.63     16.86 o 
   3   1  15      279.07      312.86      7.46 o 
   4   1  15     1668.04     1586.05     15.95 o 
   5   1  15       56.88       55.04      3.18 o 
   6   1  15     1204.45     1201.89     13.13 o 
   7   1  15      286.53      280.04      6.83 o 
   8   1  15      599.28      598.41     10.73 o 
   9   1  15      335.27      319.17      9.72 o 
  10   1  15      105.66      108.85      6.43 o 
  11   1  15      305.91      307.55     10.65 o 
  12   1  15      101.93      114.61      8.78 o 
   0   2  15     4414.47     4330.13     44.49 o 
   1   2  15      812.83      845.26      8.40 o 
   2   2  15     3327.09     3205.73     26.07 o 
   3   2  15     1605.54     1686.78     15.42 o 
   4   2  15      197.64      169.66      3.63 o 
   5   2  15     3672.69     3740.03     34.11 o 
   6   2  15      129.21      134.80      5.17 o 
   7   2  15      623.65      616.02     10.50 o 
   8   2  15       61.31       61.13      4.30 o 
   9   2  15      726.13      741.58     14.07 o 
  10   2  15        9.02        4.39      3.19 o 
  11   2  15      125.33      121.59      7.03 o 
  12   2  15        2.91        2.21      4.75 o 
   1   3  15        0.52        1.41      1.58 o 
   2   3  15      180.36      195.66      4.24 o 
   3   3  15     1031.06     1055.57     11.64 o 
   4   3  15       26.55       33.85      2.31 o 
   5   3  15        7.38       10.08      2.12 o 
   6   3  15      335.03      343.13      7.05 o 
   7   3  15      109.43      117.97      5.17 o 
   8   3  15      438.45      422.66      9.86 o 
   9   3  15      210.79      220.90     11.21 o 
  10   3  15      774.91      749.05     15.00 o 
  11   3  15      297.02      334.78     16.12 o 
  12   3  15       15.01       15.42      5.68 o 
   0   4  15      927.05      887.98     17.12 o 
   1   4  15      607.25      665.47      9.95 o 
   2   4  15     1473.19     1458.48     15.73 o 
   3   4  15      173.08      167.16      4.41 o 
   4   4  15     2314.14     2273.90     23.94 o 
   5   4  15      293.55      284.60      8.30 o 
   6   4  15      286.55      265.60      7.82 o 
   7   4  15       81.35       79.31      5.19 o 
   8   4  15      226.05      221.94      8.26 o 
   9   4  15      215.71      221.65     10.87 o 
  10   4  15      180.33      160.38     11.58 o 
  11   4  15      432.77      434.04     17.23 o 
   1   5  15        1.73        0.41      2.06 o 
   2   5  15       38.87       42.45      3.45 o 
   3   5  15      322.80      327.13      7.32 o 
   4   5  15      115.14      121.26      5.63 o 
   5   5  15        0.10        0.15      3.34 o 
   6   5  15      150.33      150.51      8.22 o 
   7   5  15       89.51      101.39      6.67 o 
   8   5  15       64.56       64.09      5.90 o 
   9   5  15       13.96       19.62      6.63 o 
  10   5  15      214.89      218.16     17.28 o 
   0   6  15     1449.48     1457.87     24.10 o 
   1   6  15      231.92      250.05     10.49 o 
   2   6  15      234.85      248.13      8.15 o 
   3   6  15      252.16      249.93      8.35 o 
   4   6  15      166.64      156.68     10.08 o 
   5   6  15       91.22      102.24      7.28 o 
   6   6  15      174.27      185.91      9.62 o 
   7   6  15      427.96      440.53     13.39 o 
   8   6  15       11.26        9.59      4.89 o 
   9   6  15       17.73       22.14      6.16 o 
   1   7  15       11.59        9.98      3.45 o 
   2   7  15      381.89      368.02     17.14 o 
   3   7  15        0.03       -5.30      4.22 o 
   4   7  15      179.64      188.53      9.00 o 
   5   7  15       51.82       56.40      5.93 o 
   6   7  15      817.65      831.03     17.63 o 
   7   7  15       98.69       99.60      8.18 o 
   0   8  15      385.36      372.99     18.34 o 
   1   8  15       10.82       14.95      4.25 o 
   2   8  15       94.30       93.22      7.00 o 
   3   8  15       14.00       17.63      5.79 o 
   4   8  15      111.94      110.31      9.82 o 
   5   8  15       36.39       37.85      6.67 o 
   0   0  16      179.59      194.29     14.26 o 
   1   0  16     3249.31     3454.08     51.79 o 
   2   0  16      515.68      546.38     12.48 o 
   3   0  16       10.13        0.27      1.39 o 
   4   0  16        4.47       -1.14      1.71 o 
   5   0  16      142.22      115.87      5.64 o 
   6   0  16       76.92       78.06      5.97 o 
   7   0  16     3744.13     3785.63     80.97 o 
   8   0  16        5.71        0.70      4.10 o 
   9   0  16      127.38      105.73      9.00 o 
  10   0  16       99.65       94.22      7.95 o 
  11   0  16     1117.31     1188.62     42.20 o 
  12   0  16       18.50       21.54      7.40 o 
   1   1  16      401.65      515.83      8.75 o 
   2   1  16       70.88       78.95      2.79 o 
   3   1  16      902.22     1020.22     11.01 o 
   4   1  16        8.50        9.40      1.92 o 
   5   1  16      976.35      946.76     12.99 o 
   6   1  16        4.49        4.76      2.08 o 
   7   1  16      712.15      682.46     11.15 o 
   8   1  16       92.82       97.22      5.07 o 
   9   1  16      593.77      573.02     11.94 o 
  10   1  16       33.06       29.92      5.04 o 
  11   1  16      311.55      305.11     10.46 o 
  12   1  16       73.03       75.84      6.70 o 
   0   2  16       13.62       13.14      1.94 o 
   1   2  16      548.65      451.62      6.48 o 
   2   2  16       37.66       30.16      2.00 o 
   3   2  16     1439.70     1468.86     13.95 o 
   4   2  16      205.50      227.09      4.50 o 
   5   2  16        7.30       10.66      2.13 o 
   6   2  16       72.13       71.64      4.08 o 
   7   2  16     1415.61     1409.85     19.70 o 
   8   2  16      101.19       95.51      5.10 o 
   9   2  16      166.20      168.84      8.22 o 
  10   2  16        6.48        4.63      3.52 o 
  11   2  16        0.10        1.07      3.60 o 
  12   2  16        6.81       10.09      5.24 o 
   1   3  16      156.40      138.85      3.98 o 
   2   3  16      199.33      219.15      4.45 o 
   3   3  16      857.66      809.70     10.10 o 
   4   3  16       43.56       34.10      2.49 o 
   5   3  16     1102.13     1071.38     12.43 o 
   6   3  16        8.81        8.62      2.41 o 
   7   3  16      327.12      325.98      7.23 o 
   8   3  16       34.78       28.23      4.33 o 
   9   3  16     1254.82     1217.95     21.23 o 
  10   3  16        0.10       -1.93      3.45 o 
  11   3  16       10.13        2.70      4.29 o 
   0   4  16       25.15       42.36      3.94 o 
   1   4  16      124.35      139.75      5.76 o 
   2   4  16        1.96        1.84      1.88 o 
   3   4  16      335.62      353.04      7.56 o 
   4   4  16      136.84      131.48      4.92 o 
   5   4  16     1264.89     1232.66     17.91 o 
   6   4  16       29.52       30.17      3.72 o 
   7   4  16      256.76      273.40      9.06 o 
   8   4  16       76.56       75.58      7.42 o 
   9   4  16      492.01      484.69     14.41 o 
  10   4  16       12.59       16.18      6.90 o 
  11   4  16       71.71       68.83      9.85 o 
   1   5  16        6.27        6.75      2.21 o 
   2   5  16       45.04       49.41      3.54 o 
   3   5  16       53.23       50.39      3.55 o 
   4   5  16        1.49        1.82      2.64 o 
   5   5  16      279.60      273.27     10.13 o 
   6   5  16       35.91       47.96      8.37 o 
   7   5  16     1131.21     1104.36     19.64 o 
   8   5  16       19.22       20.87      4.52 o 
   9   5  16      647.30      676.70     19.31 o 
  10   5  16       71.61       62.83      8.65 o 
   0   6  16        1.06        2.74      3.87 o 
   1   6  16      189.98      179.47      8.68 o 
   2   6  16        0.93        1.56      2.99 o 
   3   6  16      484.64      465.08     11.34 o 
   4   6  16        7.80       15.10      4.35 o 
   5   6  16      365.72      369.09     18.57 o 
   6   6  16      224.70      226.76     10.63 o 
   7   6  16      294.72      326.34     12.67 o 
   8   6  16       11.50       24.87      4.94 o 
   9   6  16        2.34       -2.20      5.32 o 
   1   7  16       78.70       82.83      6.49 o 
   2   7  16       82.69       81.80      6.54 o 
   3   7  16      148.59      140.07      9.43 o 
   4   7  16      211.45      192.91      9.53 o 
   5   7  16      301.80      315.38     12.36 o 
   6   7  16        8.73       11.56      4.70 o 
   7   7  16      126.50      133.86      9.33 o 
   0   8  16      239.59      232.50     13.99 o 
   1   8  16     2077.88     2073.59     35.88 o 
   2   8  16       64.99       48.39      6.07 o 
   3   8  16     1187.32     1198.70     25.20 o 
   4   8  16        2.64        6.54      5.33 o 
   1   1  17        2.37        5.53      1.23 o 
   2   1  17      748.51      706.99      8.36 o 
   3   1  17        0.29       -0.44      1.38 o 
   4   1  17     1462.96     1402.36     19.45 o 
   5   1  17       38.02       40.55      3.16 o 
   6   1  17     1661.95     1637.68     17.58 o 
   7   1  17       19.41       17.03      3.26 o 
   8   1  17     1002.90     1004.28     16.15 o 
   9   1  17       16.18       15.42      3.67 o 
  10   1  17      603.90      621.40     13.41 o 
  11   1  17      115.17      118.99      7.08 o 
  12   1  17      285.19      320.81     18.22 o 
   0   2  17     1242.69     1166.45     15.96 o 
   1   2  17      369.36      353.43      5.07 o 
   2   2  17     1003.62      978.08     10.21 o 
   3   2  17       76.30       76.72      3.10 o 
   4   2  17      108.19       96.25      3.41 o 
   5   2  17      357.28      403.83      7.51 o 
   6   2  17       13.77       16.72      2.69 o 
   7   2  17      276.06      284.86      8.84 o 
   8   2  17      160.37      156.46      6.36 o 
   9   2  17     1056.87     1083.57     18.15 o 
  10   2  17       70.22       75.27      5.74 o 
  11   2  17      190.12      208.71      9.07 o 
  12   2  17      331.53      360.73     18.77 o 
   1   3  17       60.97       70.72      3.07 o 
   2   3  17        0.54       -1.47      1.58 o 
   3   3  17       29.12       44.84      2.77 o 
   4   3  17      132.21      136.94      4.47 o 
   5   3  17      439.72      465.81      7.82 o 
   6   3  17       10.36       14.13      2.62 o 
   7   3  17      134.96      133.86      5.74 o 
   8   3  17      105.59      103.60      6.64 o 
   9   3  17       99.27      109.38      7.06 o 
  10   3  17        2.23        3.77      3.99 o 
  11   3  17      533.16      526.34     19.83 o 
   0   4  17     2044.90     1965.84     28.17 o 
   1   4  17      180.48      203.78      5.00 o 
   2   4  17     2104.92     2059.57     28.82 o 
   3   4  17      238.60      232.78      5.52 o 
   4   4  17      631.16      600.51     10.41 o 
   5   4  17        9.15        7.43      3.02 o 
   6   4  17       31.82       34.76      3.91 o 
   7   4  17       11.79       13.62      3.61 o 
   8   4  17        6.20        9.67      4.26 o 
   9   4  17      706.58      712.40     17.63 o 
  10   4  17      231.06      234.80     11.86 o 
   1   5  17       95.04      101.53      4.55 o 
   2   5  17      132.53      117.18      4.95 o 
   3   5  17       15.66       17.84      2.82 o 
   4   5  17      864.99      866.74     14.38 o 
   5   5  17      317.21      329.10     10.88 o 
   6   5  17       36.63       38.37      6.80 o 
   7   5  17       27.05       38.35      5.14 o 
   8   5  17      223.50      236.39     11.07 o 
   9   5  17       83.44       89.01      8.88 o 
  10   5  17        3.01        9.80      6.00 o 
   0   6  17      837.63      851.44     17.03 o 
   1   6  17      260.90      260.06      8.01 o 
   2   6  17      105.64      104.55      5.88 o 
   3   6  17      218.79      214.58      8.78 o 
   4   6  17     1059.83     1072.24     21.08 o 
   5   6  17       63.90       70.69      6.68 o 
   6   6  17      463.78      437.95     20.63 o 
   7   6  17      141.55      145.42      8.35 o 
   8   6  17       41.99       45.01      6.35 o 
   1   7  17       19.87       18.83      4.85 o 
   2   7  17       61.78       69.80      6.22 o 
   3   7  17       75.40       75.35      7.22 o 
   4   7  17        0.26        6.25      4.06 o 
   5   7  17        3.79        0.28      3.94 o 
   6   7  17      895.80      912.03     31.74 o 
   7   7  17       69.63       76.74      7.12 o 
   0   8  17      126.86      130.02     13.50 o 
   1   8  17      100.60      119.95      8.36 o 
   2   8  17      214.46      209.10     11.65 o 
   3   8  17       80.05       68.54      7.77 o 
   4   8  17      100.35      117.27     12.29 o 
   0   0  18      513.55      512.76     12.07 o 
   1   0  18     4252.85     4343.43     51.00 o 
   2   0  18      771.52      817.93     20.12 o 
   3   0  18      880.87      827.02     17.57 o 
   4   0  18      202.74      181.87      7.60 o 
   5   0  18     1268.45     1336.02     31.56 o 
   6   0  18      141.07      146.62      8.00 o 
   7   0  18      151.19      154.76      9.78 o 
   8   0  18      109.85      106.67     11.60 o 
   9   0  18     1032.73     1025.81     26.04 o 
  10   0  18       23.99       28.05      5.77 o 
  11   0  18       73.43       66.13      7.77 o 
  12   0  18       83.22       78.86     10.02 o 
   1   1  18      570.18      596.05      9.17 o 
   2   1  18        2.03        0.54      1.24 o 
   3   1  18       13.51       14.94      1.87 o 
   4   1  18        7.93       13.46      2.15 o 
   5   1  18        3.67       -0.71      2.07 o 
   6   1  18        9.54       11.28      2.35 o 
   7   1  18       85.21       64.04      4.53 o 
   8   1  18        0.16        5.16      2.97 o 
   9   1  18       17.66       17.66      3.68 o 
  10   1  18        2.33       10.07      3.64 o 
  11   1  18      444.39      494.00     12.22 o 
  12   1  18        2.88        9.73      4.72 o 
   0   2  18       58.66       50.25      3.15 o 
   1   2  18     1498.15     1437.42     14.27 o 
   2   2  18      126.20      112.92      3.44 o 
   3   2  18     2104.94     2119.19     19.82 o 
   4   2  18        1.43        0.91      1.72 o 
   5   2  18      188.15      157.01      5.34 o 
   6   2  18       10.86        9.69      2.42 o 
   7   2  18      141.44      145.61      6.37 o 
   8   2  18       22.93       14.14      3.43 o 
   9   2  18      460.25      444.28     10.71 o 
  10   2  18        3.62        9.32      3.63 o 
  11   2  18       93.33       97.82      7.42 o 
   1   3  18        0.34        0.57      1.50 o 
   2   3  18       48.23       46.30      3.12 o 
   3   3  18     1225.58     1193.62     15.52 o 
   4   3  18       64.95       64.60      3.38 o 
   5   3  18      805.78      770.76     10.65 o 
   6   3  18       21.55       17.58      2.73 o 
   7   3  18      919.92      888.45     13.84 o 
   8   3  18       16.52       25.42      4.33 o 
   9   3  18      487.18      521.67     14.67 o 
  10   3  18        0.20       -0.12      4.12 o 
  11   3  18        1.20        6.71      4.57 o 
   0   4  18       16.50       17.27      4.23 o 
   1   4  18       55.32       46.42      3.00 o 
   2   4  18      645.14      638.69      9.66 o 
   3   4  18       50.66       55.15      3.23 o 
   4   4  18        3.61        4.07      2.52 o 
   5   4  18       18.96       22.01      4.53 o 
   6   4  18      256.61      248.56      8.84 o 
   7   4  18      140.31      151.79      6.97 o 
   8   4  18        2.31        6.92      3.99 o 
   9   4  18        0.73        0.55      4.28 o 
  10   4  18      239.61      243.81     16.25 o 
   1   5  18       85.03       93.22      4.65 o 
   2   5  18       10.36        8.39      2.78 o 
   3   5  18      446.37      438.40      8.50 o 
   4   5  18       14.05       12.91      3.30 o 
   5   5  18     1761.92     1763.09     42.92 o 
   6   5  18      147.67      145.82      7.98 o 
   7   5  18     1471.28     1502.69     24.39 o 
   8   5  18       44.30       47.87      7.12 o 
   9   5  18      813.84      846.05     22.41 o 
   0   6  18      623.50      645.60     24.47 o 
   1   6  18     1370.26     1361.00     20.27 o 
   2   6  18        1.74        1.65      3.14 o 
   3   6  18     1141.43     1150.07     33.81 o 
   4   6  18      424.22      389.84     12.14 o 
   5   6  18      382.43      391.75     12.30 o 
   6   6  18       40.68       40.94      5.87 o 
   7   6  18       34.03       25.71      5.19 o 
   8   6  18       84.11       79.88      7.31 o 
   1   7  18        9.37        8.41      4.57 o 
   2   7  18       14.48        8.19      4.26 o 
   3   7  18       15.63        6.93      6.06 o 
   4   7  18        8.01        4.85      4.13 o 
   5   7  18       58.10       49.56      6.05 o 
   6   7  18       18.24       26.69      5.37 o 
   0   8  18      144.12      139.67     15.43 o 
   1   8  18      402.71      422.20     14.50 o 
   2   8  18       10.56       22.26      5.83 o 
   3   8  18      148.41      165.92     10.70 o 
   1   1  19       53.71       62.38      2.58 o 
   2   1  19      518.99      527.23      6.64 o 
   3   1  19      338.13      302.15      5.43 o 
   4   1  19      780.60      757.19     10.63 o 
   5   1  19      437.99      390.11      7.90 o 
   6   1  19     1227.27     1167.10     15.97 o 
   7   1  19      509.99      519.08     12.96 o 
   8   1  19      466.39      449.45     10.34 o 
   9   1  19      172.63      165.88      7.49 o 
  10   1  19      379.49      384.88     10.52 o 
  11   1  19      142.86      164.48      8.18 o 
   0   2  19     4766.89     4663.12     52.28 o 
   1   2  19      966.30      920.35     14.72 o 
   2   2  19      890.25      864.76     10.00 o 
   3   2  19      177.84      167.03      4.60 o 
   4   2  19     1757.59     1686.50     16.27 o 
   5   2  19       52.65       61.52      3.57 o 
   6   2  19      120.15      128.59      4.86 o 
   7   2  19       99.23       82.32      5.13 o 
   8   2  19       83.62       87.30      5.59 o 
   9   2  19      125.01      103.64      6.26 o 
  10   2  19       27.84       24.70      4.38 o 
  11   2  19      109.16      113.43      8.34 o 
   1   3  19       35.79       40.77      2.40 o 
   2   3  19       11.23       10.66      2.12 o 
   3   3  19      262.02      242.84      5.43 o 
   4   3  19      510.92      502.30      8.05 o 
   5   3  19      160.92      146.84      5.06 o 
   6   3  19       34.43       42.29      3.28 o 
   7   3  19      333.87      321.44      8.70 o 
   8   3  19      498.79      494.49     13.03 o 
   9   3  19        1.84        4.86      3.96 o 
  10   3  19       71.14       88.53      9.52 o 
  11   3  19       58.43       52.13      6.31 o 
   0   4  19     1479.30     1473.26     22.65 o 
   1   4  19        2.25       -0.04      1.95 o 
   2   4  19     4056.41     3891.03     38.16 o 
   3   4  19       71.01       87.01      3.94 o 
   4   4  19      248.36      251.90      7.98 o 
   5   4  19        0.04        2.85      3.03 o 
   6   4  19      304.43      290.46      9.07 o 
   7   4  19       52.73       63.72      5.92 o 
   8   4  19        2.64        0.19      4.65 o 
   9   4  19        9.13        6.36      5.28 o 
  10   4  19       86.59       99.77      8.66 o 
   1   5  19       10.30        8.74      2.67 o 
   2   5  19      157.59      155.25      6.11 o 
   3   5  19        1.46       -3.70      2.47 o 
   4   5  19      922.86      888.27     16.16 o 
   5   5  19      131.99      140.12      7.39 o 
   6   5  19        1.97        1.42      3.66 o 
   7   5  19        1.80        2.82      3.78 o 
   8   5  19      166.50      183.52     11.54 o 
   9   5  19      312.98      293.81     14.81 o 
   0   6  19      194.02      195.24      9.13 o 
   1   6  19        2.51        0.57      2.85 o 
   2   6  19        1.31       -1.58      3.25 o 
   3   6  19       20.34       29.72      5.59 o 
   4   6  19      600.53      566.54     16.98 o 
   5   6  19        1.96        3.23      4.17 o 
   6   6  19      179.71      175.76      8.91 o 
   7   6  19       16.55       17.40      4.82 o 
   8   6  19       25.41       24.01      6.37 o 
   1   7  19       18.40       23.24      5.26 o 
   2   7  19       41.73       47.17      6.16 o 
   3   7  19        0.79        2.04      3.75 o 
   4   7  19       43.02       57.28      6.08 o 
   5   7  19       55.97       57.27      6.24 o 
   6   7  19     1251.40     1256.40     23.33 o 
   0   8  19       41.36       49.93      8.88 o 
   1   8  19        2.09        1.44      4.55 o 
   2   8  19       25.78       22.32      6.75 o 
   0   0  20     2947.64     2791.81     70.87 o 
   1   0  20     5377.38     5100.19     78.94 o 
   2   0  20        6.83        6.65      2.26 o 
   3   0  20     1678.11     1635.87     26.92 o 
   4   0  20      377.01      320.26      8.68 o 
   5   0  20      163.13      159.51      8.10 o 
   6   0  20      281.51      261.89      9.88 o 
   7   0  20       77.12       42.60      7.61 o 
   8   0  20        3.28        4.89      4.76 o 
   9   0  20        4.95        5.65      5.02 o 
  10   0  20       46.99       43.29      6.57 o 
  11   0  20        5.52        2.30      7.32 o 
   1   1  20     1086.39      972.06     12.77 o 
   2   1  20      246.08      238.89      5.87 o 
   3   1  20      230.39      224.78      4.93 o 
   4   1  20      102.37       95.68      3.90 o 
   5   1  20     1459.60     1287.58     16.72 o 
   6   1  20      157.03      127.93      5.48 o 
   7   1  20       55.52       49.42      4.64 o 
   8   1  20        0.86       -0.14      2.98 o 
   9   1  20      195.38      195.11      9.04 o 
  10   1  20       29.11       28.13      4.35 o 
  11   1  20      114.92      112.39      7.18 o 
   0   2  20      146.97      144.67      6.31 o 
   1   2  20      721.72      727.28      9.55 o 
   2   2  20      630.79      610.40      7.69 o 
   3   2  20      896.41      901.93     10.72 o 
   4   2  20        1.26        0.71      1.75 o 
   5   2  20      256.99      287.78      8.43 o 
   6   2  20      266.19      247.37      6.18 o 
   7   2  20      214.25      201.14      9.70 o 
   8   2  20       23.29       21.42      3.76 o 
   9   2  20       37.44       31.06      4.36 o 
  10   2  20       17.75       17.38      4.25 o 
  11   2  20      155.42      188.17      9.82 o 
   1   3  20        7.22        8.95      1.95 o 
   2   3  20        0.35        0.24      1.74 o 
   3   3  20     1740.00     1616.16     18.29 o 
   4   3  20      257.38      243.40      6.18 o 
   5   3  20      706.61      713.98      9.91 o 
   6   3  20      136.03      153.52      5.47 o 
   7   3  20     1541.14     1509.88     21.93 o 
   8   3  20      401.73      387.42     14.67 o 
   9   3  20      819.45      859.36     17.67 o 
  10   3  20      141.84      138.12      8.42 o 
   0   4  20       27.66       35.81      3.81 o 
   1   4  20      156.30      155.62      4.89 o 
   2   4  20       80.45       77.26      3.86 o 
   3   4  20       69.03       73.90      4.00 o 
   4   4  20        4.90        0.52      2.59 o 
   5   4  20      165.62      154.50      6.39 o 
   6   4  20       10.32       12.25      3.77 o 
   7   4  20        0.03        1.96      3.46 o 
   8   4  20        0.10       -3.56      3.92 o 
   9   4  20       27.74       33.40      6.35 o 
  10   4  20       18.05       30.47      6.21 o 
   1   5  20       47.60       49.25      3.88 o 
   2   5  20       24.70       25.52      3.36 o 
   3   5  20       27.72       30.04      3.57 o 
   4   5  20        0.25       -2.50      2.76 o 
   5   5  20      303.98      305.51     10.95 o 
   6   5  20      122.31      117.76      7.95 o 
   7   5  20      409.66      447.53     13.46 o 
   8   5  20       14.07       23.63      6.24 o 
   9   5  20      215.56      235.25     13.46 o 
   0   6  20      123.41      120.48      7.57 o 
   1   6  20      404.00      414.31     10.01 o 
   2   6  20       96.75      100.19      6.63 o 
   3   6  20      303.67      308.33     13.05 o 
   4   6  20      101.37      101.52      8.52 o 
   5   6  20      565.18      606.77     17.73 o 
   6   6  20      141.83      142.63      8.37 o 
   7   6  20        8.20        9.63      4.69 o 
   1   7  20        0.03       -2.71      3.67 o 
   2   7  20        1.91        1.24      4.97 o 
   3   7  20       25.28       29.84      6.38 o 
   4   7  20       40.45       41.98      5.71 o 
   5   7  20        1.32       -3.12      4.24 o 
   0   8  20      155.28      184.57     23.65 o 
   1   8  20      405.29      454.27     13.52 o 
   1   1  21        9.17       10.48      1.53 o 
   2   1  21      680.98      644.10      9.99 o 
   3   1  21       29.44       36.99      2.50 o 
   4   1  21      710.53      656.15     10.38 o 
   5   1  21      274.30      281.46      6.85 o 
   6   1  21      927.13      915.20     14.26 o 
   7   1  21      238.13      220.01      8.48 o 
   8   1  21      468.19      443.51     10.38 o 
   9   1  21      253.64      243.24      9.15 o 
  10   1  21      415.11      441.66     11.38 o 
  11   1  21        0.22        3.93      3.95 o 
   0   2  21     1387.62     1377.90     25.17 o 
   1   2  21      761.89      731.73     11.02 o 
   2   2  21      817.61      767.46      9.02 o 
   3   2  21     1258.97     1240.08     14.28 o 
   4   2  21       40.91       37.94      2.71 o 
   5   2  21      572.90      541.82      8.89 o 
   6   2  21       52.79       58.10      3.54 o 
   7   2  21      270.66      260.90      8.28 o 
   8   2  21       14.54       14.10      3.94 o 
   9   2  21        5.37        6.58      3.47 o 
  10   2  21       60.73       54.15      5.36 o 
  11   2  21        9.69        3.80      4.44 o 
   1   3  21        6.73        6.01      1.96 o 
   2   3  21       72.13       81.31      3.89 o 
   3   3  21      217.72      218.29      5.63 o 
   4   3  21      254.23      247.50      6.42 o 
   5   3  21        1.67        4.52      2.20 o 
   6   3  21      127.36      120.09      5.26 o 
   7   3  21        7.39       14.75      3.26 o 
   8   3  21      385.36      356.25     10.67 o 
   9   3  21       50.66       51.44      5.62 o 
  10   3  21       51.14       38.62      5.71 o 
   0   4  21     1856.37     1787.56     29.27 o 
   1   4  21      804.76      793.87     10.42 o 
   2   4  21     1674.51     1657.20     18.24 o 
   3   4  21      145.10      137.97      5.27 o 
   4   4  21     1703.17     1674.68     21.46 o 
   5   4  21       35.84       40.95      4.48 o 
   6   4  21       54.32       68.86      5.66 o 
   7   4  21        0.11       -1.53      4.01 o 
   8   4  21      102.05       95.29      7.74 o 
   9   4  21       63.70       64.57      8.13 o 
   1   5  21        2.60        2.06      2.46 o 
   2   5  21        9.79        9.84      2.75 o 
   3   5  21      217.00      223.94      8.27 o 
   4   5  21      630.85      594.62     12.27 o 
   5   5  21        2.70        1.56      3.96 o 
   6   5  21      150.31      161.56      9.25 o 
   7   5  21       41.87       31.65      5.51 o 
   8   5  21      170.16      164.86     11.12 o 
   0   6  21      290.61      296.09     10.92 o 
   1   6  21       22.81       16.00      3.61 o 
   2   6  21      359.81      387.82     13.35 o 
   3   6  21        3.98        7.38      4.40 o 
   4   6  21       91.15       96.07      8.58 o 
   5   6  21        3.29        7.93      5.12 o 
   6   6  21      672.11      669.16     19.24 o 
   7   6  21       33.39       27.80      5.76 o 
   1   7  21       12.42       10.49      4.64 o 
   2   7  21      123.33      129.42     10.19 o 
   3   7  21       20.49       24.56      6.46 o 
   4   7  21       62.43       63.89      7.24 o 
   5   7  21      143.06      136.19      9.37 o 
   0   0  22     8417.26     8076.02    430.26 o 
   1   0  22     7302.34     7068.40    101.63 o 
   2   0  22     2195.10     2023.64     29.13 o 
   3   0  22     3830.30     3719.46     48.03 o 
   4   0  22      815.06      790.00     15.91 o 
   5   0  22     2056.13     2019.61     34.74 o 
   6   0  22      603.02      565.24     16.49 o 
   7   0  22      494.06      500.41     14.33 o 
   8   0  22      174.73      127.11      9.88 o 
   9   0  22        0.75        0.84      5.10 o 
  10   0  22      138.77      146.37     11.55 o 
  11   0  22        4.96        1.59      5.42 o 
   1   1  22       45.64       58.89      3.26 o 
   2   1  22     1323.45     1271.44     28.75 o 
   3   1  22      253.46      221.31      4.99 o 
   4   1  22       43.54       51.31      4.75 o 
   5   1  22      180.11      177.18      5.91 o 
   6   1  22      728.58      621.18     14.52 o 
   7   1  22      547.81      502.34     10.83 o 
   8   1  22      378.78      357.80      9.79 o 
   9   1  22       95.56       96.68      9.54 o 
  10   1  22        8.08        8.52      3.89 o 
  11   1  22        0.95       -0.54      3.75 o 
   0   2  22      153.49      154.40     10.46 o 
   1   2  22     1065.77     1050.37     12.66 o 
   2   2  22      214.64      256.45      6.25 o 
   3   2  22      786.95      761.64     10.95 o 
   4   2  22      378.58      399.76      6.95 o 
   5   2  22      156.76      176.33      5.45 o 
   6   2  22       22.18        9.57      2.82 o 
   7   2  22       24.42       27.98      3.96 o 
   8   2  22      201.31      170.36      7.61 o 
   9   2  22       99.31      102.18      6.34 o 
  10   2  22        1.65       -1.44      3.53 o 
   1   3  22       31.33       30.60      2.71 o 
   2   3  22       68.03       79.37      3.76 o 
   3   3  22      945.93      877.79     12.45 o 
   4   3  22      628.68      581.14      9.89 o 
   5   3  22      965.72      890.29     11.66 o 
   6   3  22      419.59      428.03      9.18 o 
   7   3  22      535.55      506.90     11.47 o 
   8   3  22      162.40      155.40      7.62 o 
   9   3  22      278.29      244.87     10.59 o 
  10   3  22      818.26      814.94     17.98 o 
   0   4  22      220.89      214.93      7.68 o 
   1   4  22     1051.72     1028.63     14.50 o 
   2   4  22      474.18      444.89      8.04 o 
   3   4  22      578.90      537.32      9.46 o 
   4   4  22     1016.91     1053.89     17.02 o 
   5   4  22       98.31       98.39      5.47 o 
   6   4  22        9.13        7.18      3.56 o 
   7   4  22       16.16        9.93      4.50 o 
   8   4  22      205.86      217.71     10.79 o 
   9   4  22      220.13      255.75     13.96 o 
   1   5  22      131.24      129.89      5.48 o 
   2   5  22       50.37       65.54      4.60 o 
   3   5  22        8.23        4.03      3.16 o 
   4   5  22       43.92       38.72      4.45 o 
   5   5  22      332.76      328.22     14.62 o 
   6   5  22       20.49       10.84      4.51 o 
   7   5  22      249.78      270.16     12.02 o 
   8   5  22      238.04      299.68     14.73 o 
   0   6  22        5.33        3.42      4.04 o 
   1   6  22      723.37      765.84     13.48 o 
   2   6  22       55.06       69.73      6.03 o 
   3   6  22      375.34      382.68     13.65 o 
   4   6  22       15.37       16.05      5.54 o 
   5   6  22      366.63      373.13     15.45 o 
   6   6  22      655.48      674.62     19.62 o 
   7   6  22      218.18      244.53     13.66 o 
   1   7  22      193.96      192.19     12.20 o 
   2   7  22       29.54       25.55      6.40 o 
   3   7  22       63.01       60.26      8.21 o 
   4   7  22      215.83      193.46     10.94 o 
   1   1  23       47.52       55.72      3.71 o 
   2   1  23      764.04      757.22     12.43 o 
   3   1  23      281.77      285.97      6.30 o 
   4   1  23     2539.42     2223.03     22.79 o 
   5   1  23      147.74      160.31      5.70 o 
   6   1  23      993.37      904.99     14.00 o 
   7   1  23      406.90      403.64     11.33 o 
   8   1  23      920.75      865.55     15.48 o 
   9   1  23      251.04      260.10     10.92 o 
  10   1  23      234.09      230.92      9.48 o 
   0   2  23     4697.67     4459.31     56.61 o 
   1   2  23       75.34       76.65      3.77 o 
   2   2  23     9112.80     8723.91    112.64 o 
   3   2  23       18.63       24.22      2.72 o 
   4   2  23      403.83      342.49      7.09 o 
   5   2  23       95.33       90.01      4.15 o 
   6   2  23      158.22      194.58      6.39 o 
   7   2  23        2.79        1.86      2.70 o 
   8   2  23       11.21        7.82      3.44 o 
   9   2  23      245.68      259.86      9.70 o 
  10   2  23       44.21       73.14      6.75 o 
   1   3  23      651.15      627.96      8.73 o 
   2   3  23      316.14      348.81      6.64 o 
   3   3  23       35.34       34.00      3.24 o 
   4   3  23     1939.83     1738.16     27.20 o 
   5   3  23      320.37      303.08      7.13 o 
   6   3  23       35.08       40.50      3.59 o 
   7   3  23        8.71        8.56      3.54 o 
   8   3  23        1.69        8.15      3.72 o 
   9   3  23        0.13        3.35      3.84 o 
  10   3  23      375.17      387.97     13.98 o 
   0   4  23     1456.86     1404.18     21.19 o 
   1   4  23      818.39      834.03     11.12 o 
   2   4  23      108.57       92.50      4.21 o 
   3   4  23       31.18       27.35      3.41 o 
   4   4  23     2371.66     2424.27     30.89 o 
   5   4  23      564.44      509.96     11.47 o 
   6   4  23      711.71      687.86     14.77 o 
   7   4  23      132.22      125.92      8.37 o 
   8   4  23      465.60      501.62     17.84 o 
   9   4  23        0.79        7.21      5.82 o 
   1   5  23      409.14      407.76      8.61 o 
   2   5  23       25.34       13.58      3.36 o 
   3   5  23      132.25      108.00      5.86 o 
   4   5  23      294.81      289.62     12.26 o 
   5   5  23      180.94      183.35      8.66 o 
   6   5  23      619.64      608.05     17.77 o 
   7   5  23      165.01      179.28     13.21 o 
   8   5  23      228.00      297.81     14.97 o 
   0   6  23      394.42      382.70     13.37 o 
   1   6  23      455.59      468.89     12.08 o 
   2   6  23      390.30      380.38     19.99 o 
   3   6  23      957.37      973.39     22.95 o 
   4   6  23      223.26      227.98     12.48 o 
   5   6  23       57.70       48.86      7.29 o 
   6   6  23       61.98       85.10      8.77 o 
   1   7  23       24.12       30.70      5.40 o 
   2   7  23       55.63       53.20      6.96 o 
   3   7  23      505.20      483.21     22.58 o 
   4   7  23      259.65      271.05     16.39 o 
   0   0  24    16995.70    16821.10    706.72 o 
   1   0  24     1292.94     1230.22     25.93 o 
   2   0  24     4549.43     4440.02    106.07 o 
   3   0  24        0.45        2.22      2.40 o 
   4   0  24      246.95      154.42      6.79 o 
   5   0  24      721.91      649.88     14.28 o 
   6   0  24      396.54      365.40     11.97 o 
   7   0  24      180.04      146.25      9.08 o 
   8   0  24      363.54      284.36     15.04 o 
   9   0  24       28.40       47.95      7.50 o 
  10   0  24      276.53      237.15     12.82 o 
   1   1  24     1576.43     1548.29     24.78 o 
   2   1  24     4732.04     4667.11     79.49 o 
   3   1  24      173.92      165.01      4.79 o 
   4   1  24     1199.35     1119.57     13.32 o 
   5   1  24      401.33      386.73      7.96 o 
   6   1  24     1622.98     1278.40     16.85 o 
   7   1  24      157.33      133.10      6.24 o 
   8   1  24      762.86      673.68     13.50 o 
   9   1  24       81.81       88.90      6.20 o 
  10   1  24      404.88      499.66     15.87 o 
   0   2  24    15058.38    15031.05    258.37 o 
   1   2  24      352.35      334.23      7.30 o 
   2   2  24     1253.94     1197.66     17.40 o 
   3   2  24     1454.62     1392.08     19.53 o 
   4   2  24      816.22      659.00     10.05 o 
   5   2  24       19.25       10.17      2.50 o 
   6   2  24        0.58       -1.58      2.49 o 
   7   2  24      207.82      203.01      7.73 o 
   8   2  24      575.55      524.89     11.94 o 
   9   2  24        1.02        4.94      3.59 o 
  10   2  24        2.88        9.25      4.75 o 
   1   3  24      107.45      106.00      4.16 o 
   2   3  24     2129.04     2207.62     24.41 o 
   3   3  24      918.68      824.34     15.94 o 
   4   3  24      813.08      741.93     12.60 o 
   5   3  24      563.67      567.88     11.35 o 
   6   3  24     1936.15     1850.09     21.07 o 
   7   3  24      225.06      247.14     13.44 o 
   8   3  24       98.63      127.18      7.22 o 
   9   3  24      418.05      417.31     12.17 o 
   0   4  24      509.54      523.89     16.78 o 
   1   4  24       64.70       68.61      3.87 o 
   2   4  24     2570.19     2484.67     24.34 o 
   3   4  24       24.12       26.43      4.54 o 
   4   4  24        4.29       11.45      3.97 o 
   5   4  24      434.27      410.86     10.45 o 
   6   4  24      304.24      326.69     11.98 o 
   7   4  24       47.16       63.91      6.57 o 
   8   4  24      377.01      407.95     13.57 o 
   9   4  24        0.14        6.34      6.98 o 
   1   5  24       19.50       21.30      3.68 o 
   2   5  24        7.97        8.52      3.02 o 
   3   5  24      127.54      150.21      6.81 o 
   4   5  24     3715.90     3675.90     43.82 o 
   5   5  24       20.23       13.71      4.40 o 
   6   5  24      119.82      134.20      9.94 o 
   7   5  24      901.01      899.18     26.59 o 
   0   6  24      481.05      504.79     23.62 o 
   1   6  24      596.04      633.24     11.73 o 
   2   6  24     1381.28     1328.63     22.79 o 
   3   6  24      177.56      174.24     10.03 o 
   4   6  24      246.05      265.95     13.54 o 
   5   6  24      286.74      277.78     14.12 o 
   6   6  24     1084.55     1111.47     26.43 o 
   1   7  24       22.99       23.23      5.27 o 
   2   7  24        3.67        0.06      5.01 o 
   3   7  24      104.03      110.07     10.16 o 
   1   1  25      208.61      212.57      7.54 o 
   2   1  25      129.52      138.31      5.23 o 
   3   1  25       15.85       15.86      2.80 o 
   4   1  25       71.95       81.59      3.94 o 
   5   1  25      605.96      641.05     10.65 o 
   6   1  25      612.35      577.01     10.44 o 
   7   1  25      266.47      261.42      8.58 o 
   8   1  25      273.63      290.12      9.54 o 
   9   1  25      511.39      532.99     13.32 o 
  10   1  25      446.16      417.91     16.77 o 
   0   2  25     2143.27     2193.07     44.38 o 
   1   2  25     1137.54     1078.22     18.52 o 
   2   2  25       84.95      100.50      4.83 o 
   3   2  25      845.95      884.86     13.29 o 
   4   2  25     1045.94     1081.31     15.96 o 
   5   2  25      773.00      731.82     11.86 o 
   6   2  25       14.97        6.79      2.71 o 
   7   2  25      141.28      157.89      6.51 o 
   8   2  25      129.83      151.59      7.06 o 
   9   2  25      125.07      121.01      7.17 o 
  10   2  25       31.17       46.03      6.00 o 
   1   3  25      315.13      305.13      6.85 o 
   2   3  25        0.55        4.01      2.46 o 
   3   3  25      551.21      578.65      9.74 o 
   4   3  25      813.11      732.94     12.67 o 
   5   3  25       24.38       26.68      3.75 o 
   6   3  25       16.55       11.15      3.64 o 
   7   3  25      368.09      434.57     12.01 o 
   8   3  25      145.14      129.69      7.27 o 
   9   3  25       69.53       82.12      6.70 o 
   0   4  25        3.73        7.23      3.31 o 
   1   4  25      412.37      455.20      8.16 o 
   2   4  25     4350.07     4315.41     62.37 o 
   3   4  25      584.03      531.72     13.41 o 
   4   4  25        6.70       10.56      4.14 o 
   5   4  25      124.70      155.51      7.54 o 
   6   4  25      206.82      240.78     11.00 o 
   7   4  25       34.89       27.18      6.08 o 
   8   4  25       51.99       69.27      8.31 o 
   1   5  25      314.43      304.18      8.70 o 
   2   5  25        1.80        1.42      2.94 o 
   3   5  25      123.91      135.19      6.60 o 
   4   5  25     1126.92     1083.96     17.28 o 
   5   5  25       22.48       23.49      4.81 o 
   6   5  25       12.24       15.97      5.78 o 
   7   5  25      787.02      855.80     26.08 o 
   0   6  25     1383.46     1416.50     28.60 o 
   1   6  25      202.86      202.19      7.60 o 
   2   6  25      203.20      201.99      9.54 o 
   3   6  25        3.61        6.61      4.75 o 
   4   6  25      652.78      606.82     18.29 o 
   5   6  25      148.62      167.79     11.45 o 
   1   7  25      205.83      186.12     10.86 o 
   0   0  26     1145.94     1167.02     48.84 o 
   1   0  26     2855.70     2728.13     46.32 o 
   2   0  26       43.55       31.89      5.11 o 
   3   0  26     4274.30     3942.14     84.60 o 
   4   0  26      866.66      806.13     28.30 o 
   5   0  26       36.71       55.37      5.22 o 
   6   0  26      293.60      277.09     10.56 o 
   7   0  26      486.79      441.07     21.68 o 
   8   0  26        0.12        5.26      5.16 o 
   9   0  26      199.14      227.71     14.02 o 
  10   0  26      347.94      407.37     15.51 o 
   1   1  26     1108.88     1065.12     19.73 o 
   2   1  26        5.82        5.91      2.73 o 
   3   1  26     1788.88     1673.88     25.35 o 
   4   1  26      250.04      204.12      6.61 o 
   5   1  26       34.65       27.81      3.31 o 
   6   1  26      133.45      131.71      5.83 o 
   7   1  26       25.06       24.04      3.58 o 
   8   1  26      173.26      218.57      8.85 o 
   9   1  26       12.39       22.97      4.48 o 
   0   2  26       66.91       73.97      6.40 o 
   1   2  26      420.36      426.95     10.92 o 
   2   2  26     1190.27     1132.41     17.42 o 
   3   2  26        9.04        3.29      2.38 o 
   4   2  26       64.19       70.47      4.72 o 
   5   2  26     1017.49      936.87     15.03 o 
   6   2  26        2.35        7.70      3.13 o 
   7   2  26       36.75       48.38      4.17 o 
   8   2  26        1.91       -2.05      3.09 o 
   9   2  26       27.92       46.95      5.00 o 
   1   3  26      736.06      675.33     10.47 o 
   2   3  26        2.62        5.19      2.53 o 
   3   3  26       18.41       16.84      2.96 o 
   4   3  26      539.14      564.48     10.52 o 
   5   3  26      253.22      236.93      8.77 o 
   6   3  26      217.52      256.48      9.43 o 
   7   3  26      543.88      568.12     17.23 o 
   8   3  26      143.13      144.29      9.13 o 
   9   3  26      545.49      565.25     13.64 o 
   0   4  26      308.10      294.91      9.47 o 
   1   4  26      668.22      666.47     10.80 o 
   2   4  26       75.78       83.97      4.86 o 
   3   4  26       19.22       22.19      5.22 o 
   4   4  26       59.48       77.95      6.32 o 
   5   4  26      491.43      498.71     11.91 o 
   6   4  26       45.29       65.69      6.80 o 
   7   4  26      261.31      281.46     17.14 o 
   8   4  26       97.84       89.59      8.85 o 
   1   5  26       66.46       61.93      4.94 o 
   2   5  26      635.91      656.03     13.32 o 
   3   5  26       13.02        9.22      4.01 o 
   4   5  26      420.35      397.84     15.22 o 
   5   5  26      271.40      320.19     10.89 o 
   6   5  26      416.96      420.66     21.65 o 
   0   6  26      425.30      428.09     14.65 o 
   1   6  26       19.21       26.95      4.13 o 
   2   6  26      784.42      774.65     19.77 o 
   3   6  26      358.04      378.58     13.80 o 
   4   6  26       20.85       29.53      6.59 o 
   1   1  27       50.54       61.36      4.63 o 
   2   1  27        8.05        5.86      2.70 o 
   3   1  27       74.05       99.46      5.40 o 
   4   1  27        9.13        5.09      2.57 o 
   5   1  27      140.32      164.23      6.80 o 
   6   1  27       49.73       52.31      4.87 o 
   7   1  27      474.59      537.09     10.62 o 
   8   1  27      122.76      125.19      8.91 o 
   9   1  27      428.94      456.91     11.80 o 
   0   2  27      245.08      258.23     14.93 o 
   1   2  27      395.77      365.14     11.29 o 
   2   2  27       14.85       26.56      3.80 o 
   3   2  27        3.66        6.67      2.76 o 
   4   2  27       31.89       31.45      3.48 o 
   5   2  27        5.03        8.14      2.93 o 
   6   2  27      178.98      182.97      7.59 o 
   7   2  27       58.34       51.54      4.96 o 
   8   2  27       42.50       31.22      4.94 o 
   9   2  27      354.57      431.97     13.53 o 
   1   3  27      708.20      711.48     11.29 o 
   2   3  27      475.99      479.68      9.03 o 
   3   3  27      277.39      242.04      8.39 o 
   4   3  27      308.92      306.33      8.29 o 
   5   3  27      601.73      573.16     16.49 o 
   6   3  27      257.93      218.89      8.84 o 
   7   3  27       31.19       13.93      8.38 o 
   8   3  27       33.83       38.16      6.84 o 
   0   4  27     1999.62     2023.31     32.00 o 
   1   4  27     2000.21     1950.74     21.98 o 
   2   4  27      420.68      407.28      8.48 o 
   3   4  27      231.07      205.09      8.38 o 
   4   4  27      173.65      167.79      7.88 o 
   5   4  27      202.13      188.78      9.09 o 
   6   4  27        1.03       -0.39      4.37 o 
   7   4  27      237.75      242.20     14.65 o 
   1   5  27      269.27      278.95      9.89 o 
   2   5  27      209.53      214.09      8.74 o 
   3   5  27       11.42       13.20      3.75 o 
   4   5  27        6.14       12.55      3.82 o 
   5   5  27      195.79      229.12      9.65 o 
   6   5  27       35.93       34.74      6.95 o 
   0   6  27       58.55       56.59      7.43 o 
   1   6  27      743.87      760.17     14.30 o 
   2   6  27      334.21      306.46     13.20 o 
   3   6  27      957.00     1023.94     23.37 o 
   4   6  27      298.87      315.28     13.74 o 
   0   0  28     3407.66     3351.35     74.77 o 
   1   0  28      291.03      301.24     12.26 o 
   2   0  28     1163.39     1109.47     23.65 o 
   3   0  28      132.99       77.86     18.63 o 
   4   0  28      979.07      869.84    143.99 o 
   5   0  28        1.57        0.16      4.73 o 
   6   0  28       23.95       28.67      6.79 o 
   7   0  28       71.28       44.42      8.00 o 
   8   0  28       11.13       16.41      6.07 o 
   9   0  28        5.70        5.61      6.12 o 
   1   1  28      174.71      155.35      7.01 o 
   2   1  28      250.73      239.02      8.94 o 
   3   1  28        0.14        2.73      2.71 o 
   4   1  28      217.32      217.98      8.47 o 
   5   1  28      363.83      312.65     11.23 o 
   6   1  28      462.44      473.96     10.62 o 
   7   1  28        9.37        7.08      3.70 o 
   8   1  28       78.78       93.56      6.05 o 
   9   1  28       65.07       82.52      6.44 o 
   0   2  28       25.99       27.32      5.10 o 
   1   2  28      325.67      339.43     11.24 o 
   2   2  28      486.12      483.75     10.33 o 
   3   2  28      190.38      161.53      6.57 o 
   4   2  28      131.07      142.52      6.53 o 
   5   2  28       75.87       56.84      4.78 o 
   6   2  28      204.70      213.10      8.79 o 
   7   2  28       55.35       48.81      4.84 o 
   8   2  28        0.04       -0.83      3.97 o 
   1   3  28      122.55      126.78      5.54 o 
   2   3  28       17.40       23.84      3.57 o 
   3   3  28       46.78       37.09      3.80 o 
   4   3  28      333.03      328.00      8.57 o 
   5   3  28      293.36      296.14      8.84 o 
   6   3  28      584.80      618.20     16.24 o 
   7   3  28       46.58       56.08      7.35 o 
   8   3  28      772.05      749.39     21.02 o 
   0   4  28       10.49       12.35      4.36 o 
   1   4  28      572.41      543.49     10.56 o 
   2   4  28      110.84      119.77      5.49 o 
   3   4  28      414.80      385.90     10.46 o 
   4   4  28       37.72       36.15      4.74 o 
   5   4  28        5.87        6.74      3.59 o 
   6   4  28       85.93      109.50      8.52 o 
   7   4  28      198.48      240.21     13.28 o 
   1   5  28        5.92       12.24      4.06 o 
   2   5  28       83.94       93.24      6.88 o 
   3   5  28      731.07      685.68     14.35 o 
   4   5  28      106.05      124.01      6.94 o 
   5   5  28      113.86      120.63      7.51 o 
   0   6  28      232.83      258.77     15.52 o 
   1   6  28      279.47      296.35     11.59 o 
   2   6  28       62.93       80.88      8.23 o 
   3   6  28      229.46      220.58     11.64 o 
   1   1  29       19.53       20.75      3.42 o 
   2   1  29        0.09       -2.92      2.65 o 
   3   1  29      307.53      304.99      9.05 o 
   4   1  29      107.33      120.67      6.71 o 
   5   1  29      619.70      630.60     14.56 o 
   6   1  29       24.70       29.04      4.73 o 
   7   1  29      875.68      878.84     16.55 o 
   8   1  29      196.47      194.25      9.70 o 
   0   2  29       15.19       14.66      4.66 o 
   1   2  29     1480.93     1434.99     33.21 o 
   2   2  29      267.24      264.43      8.60 o 
   3   2  29     1114.29     1028.40     18.70 o 
   4   2  29        1.60        0.33      2.87 o 
   5   2  29      922.29      875.31     14.21 o 
   6   2  29       45.31       41.97      4.66 o 
   7   2  29       25.98       12.16      3.97 o 
   8   2  29        2.64       -3.29      4.07 o 
   1   3  29       31.47       31.31      3.59 o 
   2   3  29       47.95       53.23      4.45 o 
   3   3  29        5.53        3.00      3.35 o 
   4   3  29       68.46       70.21      4.83 o 
   5   3  29       14.51       19.23      3.68 o 
   6   3  29      129.35      135.45      8.97 o 
   7   3  29       40.49       41.84      7.03 o 
   0   4  29      402.36      413.00     16.21 o 
   1   4  29      635.68      665.17     12.00 o 
   2   4  29       23.14       22.21      4.64 o 
   3   4  29      533.95      558.30     12.69 o 
   4   4  29      233.65      220.30     10.12 o 
   5   4  29       74.42       74.44      5.73 o 
   6   4  29       26.24       20.28      5.55 o 
   1   5  29       17.65       19.99      5.04 o 
   2   5  29        3.32       -2.48      4.43 o 
   3   5  29        0.63        1.83      4.10 o 
   4   5  29      183.70      168.20      7.87 o 
   5   5  29       54.49       56.57      5.90 o 
   0   6  29       24.03       16.17      6.90 o 
   1   6  29      140.57      155.21     12.64 o 
   0   0  30     1103.93     1111.01     41.55 o 
   1   0  30       13.30       10.88      4.59 o 
   2   0  30     1841.40     1719.51     37.06 o 
   3   0  30      485.67      487.93     17.60 o 
   4   0  30      530.09      468.72     83.29 o 
   5   0  30       22.04        6.61      5.73 o 
   6   0  30      258.50      232.26     14.77 o 
   7   0  30      369.28      358.29     17.79 o 
   8   0  30        5.41        0.27      7.91 o 
   1   1  30      132.45      109.18      6.30 o 
   2   1  30        7.30        8.26      3.28 o 
   3   1  30        2.34        6.72      3.16 o 
   4   1  30      242.05      247.44      9.42 o 
   5   1  30        3.29       -0.03      3.60 o 
   6   1  30       32.04       19.02      4.64 o 
   7   1  30       13.91       20.97      5.65 o 
   8   1  30      320.29      328.49     13.71 o 
   0   2  30      609.72      564.33     16.23 o 
   1   2  30       86.39      100.60      5.67 o 
   2   2  30      367.75      379.96      9.52 o 
   3   2  30        4.91        9.80      3.09 o 
   4   2  30      311.11      318.08     10.76 o 
   5   2  30      154.30      170.29      7.59 o 
   6   2  30       85.65      112.71      7.17 o 
   7   2  30       22.39       30.29      5.09 o 
   1   3  30       38.06       40.81      3.90 o 
   2   3  30       96.08       97.99      5.54 o 
   3   3  30       59.96       63.41      5.14 o 
   4   3  30      276.80      254.37      9.11 o 
   5   3  30        4.43        4.22      3.90 o 
   6   3  30      742.28      774.82     25.71 o 
   7   3  30        2.61        5.59      5.67 o 
   0   4  30       16.28       15.52      6.63 o 
   1   4  30       20.04       29.16      3.91 o 
   2   4  30      102.64      112.50      8.83 o 
   3   4  30        8.38       17.54      4.57 o 
   4   4  30        5.18        5.00      4.24 o 
   5   4  30       54.83       39.38      4.92 o 
   6   4  30      106.10      125.91      9.15 o 
   1   5  30        0.00        2.19      4.27 o 
   2   5  30      163.87      179.59     10.47 o 
   3   5  30      151.99      145.09      8.63 o 
   4   5  30      198.75      244.39      9.55 o 
   1   1  31       25.55       23.90      3.61 o 
   2   1  31        0.15       -3.20      2.84 o 
   3   1  31      357.10      342.66      9.48 o 
   4   1  31        2.42        3.80      3.61 o 
   5   1  31      726.06      705.00     15.97 o 
   6   1  31        9.37       10.22      4.52 o 
   7   1  31      966.12      997.87     21.84 o 
   0   2  31       28.61       50.36      7.46 o 
   1   2  31      683.52      680.37     15.06 o 
   2   2  31        6.87        7.57      3.33 o 
   3   2  31      674.10      723.07     13.84 o 
   4   2  31       53.51       47.78      6.49 o 
   5   2  31      266.83      294.68     10.05 o 
   6   2  31        4.03        1.63      4.08 o 
   7   2  31       70.32       99.05      7.47 o 
   1   3  31       43.46       44.78      4.12 o 
   2   3  31        0.04        5.09      3.17 o 
   3   3  31        5.45        7.16      3.55 o 
   4   3  31        1.72       10.04      3.75 o 
   5   3  31       22.08       34.03      4.72 o 
   6   3  31        9.25       15.27      5.45 o 
   0   4  31       12.93       11.32      4.78 o 
   1   4  31     1096.33     1158.32     17.22 o 
   2   4  31       20.29       23.85      5.00 o 
   3   4  31      458.34      495.70     13.62 o 
   4   4  31        9.23        7.06      4.66 o 
   5   4  31      245.00      266.88     10.75 o 
   1   5  31      115.77      123.73      9.06 o 
   2   5  31       44.46       36.20      6.22 o 
   0   0  32     1780.84     1699.03     46.92 o 
   1   0  32      103.03      118.15     12.15 o 
   2   0  32      754.91      732.32     19.58 o 
   3   0  32       56.81       52.84     10.29 o 
   4   0  32     1741.42     1816.39     45.42 o 
   5   0  32       15.95       14.39      6.36 o 
   6   0  32       94.99       85.33     10.80 o 
   7   0  32       79.99       91.90     10.91 o 
   1   1  32        4.69        5.68      2.98 o 
   2   1  32        7.88       13.67      3.51 o 
   3   1  32       79.67       89.86      6.50 o 
   4   1  32       97.68      105.10      9.06 o 
   5   1  32       78.70       84.71      7.00 o 
   6   1  32       76.04       53.10      6.18 o 
   7   1  32        8.00        3.81      4.27 o 
   0   2  32      619.20      623.62     17.91 o 
   1   2  32       29.60       57.19      4.83 o 
   2   2  32      814.59      821.52     18.11 o 
   3   2  32       11.76       28.04      4.30 o 
   4   2  32       51.07       59.07      5.75 o 
   5   2  32        8.35       10.56      3.97 o 
   6   2  32      203.57      220.96      9.87 o 
   1   3  32        7.93        8.65      3.37 o 
   2   3  32      238.87      253.27     13.39 o 
   3   3  32        6.63        4.44      3.55 o 
   4   3  32      306.05      291.74     10.14 o 
   5   3  32       13.16       12.76      5.10 o 
   0   4  32       90.18      110.38      8.28 o 
   1   4  32       61.61       67.66      5.51 o 
   2   4  32       31.73       23.11      5.09 o 
   3   4  32       21.94       26.89      5.28 o 
   4   4  32       38.15       45.20      6.15 o 
   1   1  33       59.78       57.02      5.15 o 
   2   1  33       18.69       12.61      3.71 o 
   3   1  33      237.07      245.43      9.28 o 
   4   1  33       18.59       16.52      4.20 o 
   5   1  33      492.69      500.34     13.81 o 
   6   1  33        1.08        3.64      4.37 o 
   0   2  33      122.88      157.35     15.93 o 
   1   2  33     1424.70     1436.18     21.29 o 
   2   2  33       11.90       18.27      3.54 o 
   3   2  33      967.78      978.22     19.84 o 
   4   2  33        3.07        3.26      3.30 o 
   5   2  33      378.85      399.82     14.82 o 
   6   2  33       54.80       60.54      6.21 o 
   1   3  33        6.75       10.24      3.28 o 
   2   3  33       16.09       14.69      3.98 o 
   3   3  33       45.88       54.15      5.28 o 
   4   3  33        3.56        9.62      4.02 o 
   5   3  33       35.59       34.98      6.01 o 
   0   4  33       72.13       95.01      7.92 o 
   1   4  33      981.85      994.33     23.41 o 
   2   4  33       47.21       51.59      6.31 o 
   3   4  33      799.38      790.28     18.01 o 
   0   0  34      593.66      568.45     24.70 o 
   1   0  34       59.94       80.19      8.27 o 
   2   0  34      920.77      998.85     47.47 o 
   3   0  34      135.66      133.49     10.10 o 
   4   0  34     1588.41     1674.74     86.22 o 
   5   0  34      317.79      360.22     18.99 o 
   1   1  34        2.48        0.62      3.12 o 
   2   1  34       56.03       76.95      5.64 o 
   3   1  34       26.39       26.08      4.35 o 
   4   1  34        0.54       -0.58      3.84 o 
   5   1  34       11.84       12.86      4.88 o 
   0   2  34     1347.28     1476.17     28.03 o 
   1   2  34        0.04       12.08      3.54 o 
   2   2  34      592.32      557.14     17.34 o 
   3   2  34        4.05       11.87      4.01 o 
   4   2  34       25.81       20.11      4.08 o 
   5   2  34        7.57        5.78      3.99 o 
   1   3  34       43.83       47.91      4.79 o 
   2   3  34      457.53      477.79     14.07 o 
   3   3  34       12.32       10.13      4.01 o 
   4   3  34      411.02      443.34     11.57 o 
   0   4  34      299.15      412.19     14.06 o 
   1   1  35       33.26       27.83      4.42 o 
   2   1  35      146.03      173.04      8.00 o 
   3   1  35      310.72      327.64     10.94 o 
   4   1  35      121.88      156.61      8.59 o 
   0   2  35      502.56      532.50     15.64 o 
   1   2  35      260.97      257.45      8.71 o 
   2   2  35        4.19       13.58      3.77 o 
   3   2  35       19.94       11.11      4.11 o 
   4   2  35       38.71       55.09      6.04 o 
   1   3  35        0.16       -0.97      3.28 o 
   2   3  35      290.26      311.24     10.82 o 
   0   0  36     4259.70     4429.75    266.49 o 
   1   0  36      576.63      607.39     26.98 o 
   2   0  36      983.13     1047.53     25.90 o 
   3   0  36       14.20        4.92      5.43 o 
   4   0  36        5.54       24.16      8.44 o 
   1   1  36        6.21        3.53      3.77 o 
   2   1  36     1413.90     1587.95     23.68 o 
   3   1  36      143.91      186.40      8.98 o 
   0   2  36       74.72      106.07      8.75 o 
   1   2  36        2.16       10.80      3.80 o 
   2   2  36      423.12      394.70     16.08 o 
   1   1  37      180.48      196.47     11.90 o 
                                                 
